# Supplementary material for: Transcriptomic Analyses Suggest the Adaptation of Bumblebees to High Altitudes
Source: Insects. 2022 Dec 17;13(12):1173. doi: 10.3390/insects13121173 (PMC9783775; doi:10.3390/insects13121173)
Supplement: Supplementary file 1 [file insects-13-01173-s001.zip › Table S1.xlsx]

## Sheet: Sheet1
Table S1 The genes that contributed significantly to the enrichment score in the gene set enrichment analysis
Comparison	GO terms	Nr (Non-Redundant Protein Sepquence Database) description of the genes that contributed significantly to the enrichment score
Bombus kashmirensis from 4,500 m vs cospecies from 4,000 m	RNA-directed DNA polymerase activity	putative uncharacterized protein DDB_G0289041
Bombus kashmirensis from 4,500 m vs cospecies from 4,000 m	RNA-directed DNA polymerase activity	RNA-directed DNA polymerase from mobile element jockey
Bombus kashmirensis from 4,500 m vs cospecies from 4,000 m	RNA-directed DNA polymerase activity	uncharacterized protein LOC105681471
Bombus kashmirensis from 4,500 m vs cospecies from 4,000 m	RNA-directed DNA polymerase activity	hypothetical protein BSL78_29335
Bombus kashmirensis from 4,500 m vs cospecies from 4,000 m	RNA-directed DNA polymerase activity	PREDICTED: RNA-directed DNA polymerase from mobile element jockey-like
Bombus kashmirensis from 4,500 m vs cospecies from 4,000 m	RNA-directed DNA polymerase activity	PREDICTED: RNA-directed DNA polymerase from mobile element jockey-like, partial
Bombus kashmirensis from 4,500 m vs cospecies from 4,000 m	RNA-directed DNA polymerase activity	unnamed protein product
Bombus kashmirensis from 4,500 m vs cospecies from 4,000 m	RNA-directed DNA polymerase activity	hypothetical protein B7P43_G15213
Bombus kashmirensis from 4,500 m vs cospecies from 4,000 m	RNA-directed DNA polymerase activity	unnamed protein product
Bombus kashmirensis from 4,500 m vs cospecies from 4,000 m	RNA-directed DNA polymerase activity	LINE-1 reverse transcriptase -like protein
Bombus kashmirensis from 4,500 m vs cospecies from 4,000 m	RNA-directed DNA polymerase activity	PREDICTED: RNA-directed DNA polymerase from mobile element jockey-like, partial
Bombus kashmirensis from 4,500 m vs cospecies from 4,000 m	RNA-directed DNA polymerase activity	PREDICTED: RNA-directed DNA polymerase from mobile element jockey-like
Bombus kashmirensis from 4,500 m vs cospecies from 4,000 m	RNA-directed DNA polymerase activity	hypothetical protein WH47_10465, partial
Bombus kashmirensis from 4,500 m vs cospecies from 4,000 m	RNA-directed DNA polymerase activity	uncharacterized protein LOC105667031
Bombus kashmirensis from 4,500 m vs cospecies from 4,000 m	RNA-directed DNA polymerase activity	unnamed protein product
Bombus kashmirensis from 4,500 m vs cospecies from 4,000 m	RNA-directed DNA polymerase activity	uncharacterized protein LOC108630103
Bombus kashmirensis from 4,500 m vs cospecies from 4,000 m	RNA-directed DNA polymerase activity	putative RNA-directed DNA polymerase from transposon X-element
Bombus kashmirensis from 4,500 m vs cospecies from 4,000 m	RNA-directed DNA polymerase activity	PREDICTED: RNA-directed DNA polymerase from mobile element jockey-like
Bombus kashmirensis from 4,500 m vs cospecies from 4,000 m	RNA-directed DNA polymerase activity	Probable RNA-directed DNA polymerase from transposon BS
Bombus kashmirensis from 4,500 m vs cospecies from 4,000 m	RNA-directed DNA polymerase activity	unnamed protein product
Bombus kashmirensis from 4,500 m vs cospecies from 4,000 m	RNA-directed DNA polymerase activity	RNA-directed DNA polymerase from mobile element jockey
Bombus kashmirensis from 4,500 m vs cospecies from 4,000 m	RNA-directed DNA polymerase activity	putative RNA-directed DNA polymerase from transposon BS, partial
Bombus kashmirensis from 4,500 m vs cospecies from 4,000 m	RNA-directed DNA polymerase activity	gag-pol polyprotein
Bombus kashmirensis from 4,500 m vs cospecies from 4,000 m	RNA-directed DNA polymerase activity	uncharacterized protein LOC117152586 isoform X2
Bombus kashmirensis from 4,500 m vs cospecies from 4,000 m	RNA-directed DNA polymerase activity	hypothetical protein RF55_9503
Bombus kashmirensis from 4,500 m vs cospecies from 4,000 m	RNA-directed DNA polymerase activity	unnamed protein product
Bombus kashmirensis from 4,500 m vs cospecies from 4,000 m	RNA-directed DNA polymerase activity	hypothetical protein WN51_04187
Bombus kashmirensis from 4,500 m vs cospecies from 4,000 m	RNA-directed DNA polymerase activity	unnamed protein product
Bombus kashmirensis from 4,500 m vs cospecies from 4,000 m	RNA-directed DNA polymerase activity	hypothetical protein KM043_000647
Bombus kashmirensis from 4,500 m vs cospecies from 4,000 m	RNA-directed DNA polymerase activity	PREDICTED: retrovirus-related Pol polyprotein from type-1 retrotransposable element R1
Bombus kashmirensis from 4,500 m vs cospecies from 4,000 m	RNA-directed DNA polymerase activity	r2 protein
Bombus kashmirensis from 4,500 m vs cospecies from 4,000 m	RNA-directed DNA polymerase activity	putative uncharacterized protein DDB_G0286901
Bombus kashmirensis from 4,500 m vs cospecies from 4,000 m	RNA-directed DNA polymerase activity	unnamed protein product
Bombus kashmirensis from 4,500 m vs cospecies from 4,000 m	RNA-directed DNA polymerase activity	PREDICTED: RNA-directed DNA polymerase from mobile element jockey-like, partial
Bombus kashmirensis from 4,500 m vs cospecies from 4,000 m	RNA-directed DNA polymerase activity	hypothetical protein RF55_9503
Bombus kashmirensis from 4,500 m vs cospecies from 4,000 m	RNA-directed DNA polymerase activity	PREDICTED: RNA-directed DNA polymerase from mobile element jockey-like
Bombus kashmirensis from 4,500 m vs cospecies from 4,000 m	RNA-directed DNA polymerase activity	putative uncharacterized protein DDB_G0289041
Bombus kashmirensis from 4,500 m vs cospecies from 4,000 m	RNA-directed DNA polymerase activity	PREDICTED: RNA-directed DNA polymerase from mobile element jockey-like
Bombus kashmirensis from 4,500 m vs cospecies from 4,000 m	RNA-directed DNA polymerase activity	uncharacterized protein LOC117157462
Bombus kashmirensis from 4,500 m vs cospecies from 4,000 m	RNA-directed DNA polymerase activity	hypothetical protein WN51_05553
Bombus kashmirensis from 4,500 m vs cospecies from 4,000 m	RNA-directed DNA polymerase activity	unnamed protein product
Bombus kashmirensis from 4,500 m vs cospecies from 4,000 m	RNA-directed DNA polymerase activity	uncharacterized protein LOC105666144
Bombus kashmirensis from 4,500 m vs cospecies from 4,000 m	RNA-directed DNA polymerase activity	PREDICTED: RNA-directed DNA polymerase from mobile element jockey-like, partial
Bombus kashmirensis from 4,500 m vs cospecies from 4,000 m	RNA-directed DNA polymerase activity	hypothetical protein GWI33_022765
Bombus kashmirensis from 4,500 m vs cospecies from 4,000 m	RNA-directed DNA polymerase activity	hypothetical protein RF55_9503
Bombus kashmirensis from 4,500 m vs cospecies from 4,000 m	RNA-directed DNA polymerase activity	putative RNA-directed DNA polymerase from transposon X-element
Bombus kashmirensis from 4,500 m vs cospecies from 4,000 m	RNA-directed DNA polymerase activity	putative uncharacterized protein DDB_G0289041
Bombus kashmirensis from 4,500 m vs cospecies from 4,000 m	RNA-directed DNA polymerase activity	RNA-directed DNA polymerase from mobile element jockey
Bombus kashmirensis from 4,500 m vs cospecies from 4,000 m	RNA-directed DNA polymerase activity	PREDICTED: RNA-directed DNA polymerase from mobile element jockey-like, partial
Bombus kashmirensis from 4,500 m vs cospecies from 4,000 m	RNA-directed DNA polymerase activity	putative RNA-directed DNA polymerase from transposon X-element
Bombus kashmirensis from 4,500 m vs cospecies from 4,000 m	RNA-directed DNA polymerase activity	unnamed protein product
Bombus kashmirensis from 4,500 m vs cospecies from 4,000 m	RNA-directed DNA polymerase activity	PREDICTED: RNA-directed DNA polymerase from mobile element jockey-like, partial
Bombus kashmirensis from 4,500 m vs cospecies from 4,000 m	RNA-directed DNA polymerase activity	hypothetical protein WN48_06613
Bombus kashmirensis from 4,500 m vs cospecies from 4,000 m	RNA-directed DNA polymerase activity	hypothetical protein BSL78_29666
Bombus kashmirensis from 4,500 m vs cospecies from 4,000 m	RNA-directed DNA polymerase activity	probable basic-leucine zipper transcription factor O
Bombus kashmirensis from 4,500 m vs cospecies from 4,000 m	RNA-directed DNA polymerase activity	hypothetical protein BSL78_27042, partial
Bombus kashmirensis from 4,500 m vs cospecies from 4,000 m	RNA-directed DNA polymerase activity	PREDICTED: RNA-directed DNA polymerase from mobile element jockey-like
Bombus kashmirensis from 4,500 m vs cospecies from 4,000 m	RNA-directed DNA polymerase activity	telomerase reverse transcriptase isoform X2
Bombus kashmirensis from 4,500 m vs cospecies from 4,000 m	RNA-directed DNA polymerase activity	Probable RNA-directed DNA polymerase from transposon BS
Bombus kashmirensis from 4,500 m vs cospecies from 4,000 m	RNA-directed DNA polymerase activity	uncharacterized protein LOC117238343
Bombus kashmirensis from 4,500 m vs cospecies from 4,000 m	RNA-directed DNA polymerase activity	hypothetical protein RF55_9503
Bombus kashmirensis from 4,500 m vs cospecies from 4,000 m	RNA-directed DNA polymerase activity	PREDICTED: RNA-directed DNA polymerase from mobile element jockey-like, partial
Bombus kashmirensis from 4,500 m vs cospecies from 4,000 m	RNA-directed DNA polymerase activity	hypothetical protein B7P43_G15364
Bombus kashmirensis from 4,500 m vs cospecies from 4,000 m	RNA-directed DNA polymerase activity	endonuclease, partial
Bombus kashmirensis from 4,500 m vs cospecies from 4,000 m	RNA-directed DNA polymerase activity	putative RNA-directed DNA polymerase from transposon X-element
Bombus kashmirensis from 4,500 m vs cospecies from 4,000 m	RNA-directed DNA polymerase activity	RecName: Full=Retrovirus-related Pol polyprotein from transposon 17.6;
Bombus kashmirensis from 4,500 m vs cospecies from 4,000 m	RNA-directed DNA polymerase activity	uncharacterized protein DEA37_0012425
Bombus kashmirensis from 4,500 m vs cospecies from 4,000 m	RNA-directed DNA polymerase activity	uncharacterized protein LOC117151651
Bombus kashmirensis from 4,500 m vs cospecies from 4,000 m	RNA-directed DNA polymerase activity	endonuclease, partial
Bombus kashmirensis from 4,500 m vs cospecies from 4,000 m	RNA-directed DNA polymerase activity	reverse transcriptase-like protein
Bombus kashmirensis from 4,500 m vs cospecies from 4,000 m	RNA-directed DNA polymerase activity	PREDICTED: RNA-directed DNA polymerase from mobile element jockey-like, partial
Bombus kashmirensis from 4,500 m vs cospecies from 4,000 m	RNA-directed DNA polymerase activity	putative RNA-directed DNA polymerase from transposon X-element
Bombus kashmirensis from 4,500 m vs cospecies from 4,000 m	RNA-directed DNA polymerase activity	putative uncharacterized protein DDB_G0289041
Bombus kashmirensis from 4,500 m vs cospecies from 4,000 m	RNA-directed DNA polymerase activity	PREDICTED: RNA-directed DNA polymerase from mobile element jockey-like, partial
Bombus kashmirensis from 4,500 m vs cospecies from 4,000 m	RNA-directed DNA polymerase activity	PREDICTED: RNA-directed DNA polymerase from mobile element jockey-like, partial
Bombus kashmirensis from 4,500 m vs cospecies from 4,000 m	RNA-directed DNA polymerase activity	hypothetical protein WR25_03157
Bombus kashmirensis from 4,500 m vs cospecies from 4,000 m	RNA-directed DNA polymerase activity	PREDICTED: RNA-directed DNA polymerase from mobile element jockey-like, partial
Bombus kashmirensis from 4,500 m vs cospecies from 4,000 m	RNA-directed DNA polymerase activity	PREDICTED: RNA-directed DNA polymerase from mobile element jockey-like
Bombus kashmirensis from 4,500 m vs cospecies from 4,000 m	RNA-directed DNA polymerase activity	TERT
Bombus kashmirensis from 4,500 m vs cospecies from 4,000 m	RNA-directed DNA polymerase activity	hypothetical protein B7P43_G05704
Bombus kashmirensis from 4,500 m vs cospecies from 4,000 m	RNA-directed DNA polymerase activity	hypothetical protein RF55_9503
Bombus kashmirensis from 4,500 m vs cospecies from 4,000 m	RNA-directed DNA polymerase activity	unnamed protein product
Bombus kashmirensis from 4,500 m vs cospecies from 4,000 m	RNA-directed DNA polymerase activity	PREDICTED: RNA-directed DNA polymerase from mobile element jockey-like
Bombus kashmirensis from 4,500 m vs cospecies from 4,000 m	RNA-directed DNA polymerase activity	PREDICTED: RNA-directed DNA polymerase from mobile element jockey-like, partial
Bombus kashmirensis from 4,500 m vs cospecies from 4,000 m	RNA-directed DNA polymerase activity	unnamed protein product
Bombus kashmirensis from 4,500 m vs cospecies from 4,000 m	RNA-directed DNA polymerase activity	PREDICTED: nucleic-acid-binding protein from mobile element jockey-like
Bombus kashmirensis from 4,500 m vs cospecies from 4,000 m	RNA-directed DNA polymerase activity	PREDICTED: RNA-directed DNA polymerase from mobile element jockey-like
Bombus kashmirensis from 4,500 m vs cospecies from 4,000 m	RNA-directed DNA polymerase activity	golgin subfamily A member 6-like protein 6
Bombus kashmirensis from 4,500 m vs cospecies from 4,000 m	RNA-directed DNA polymerase activity	uncharacterized protein LOC108253943
Bombus kashmirensis from 4,500 m vs cospecies from 4,000 m	RNA-directed DNA polymerase activity	Probable RNA-directed DNA polymerase from transposon BS
Bombus kashmirensis from 4,500 m vs cospecies from 4,000 m	RNA-directed DNA polymerase activity	hypothetical protein B5V51_13569
Bombus kashmirensis from 4,500 m vs cospecies from 4,000 m	RNA-directed DNA polymerase activity	hypothetical protein
Bombus kashmirensis from 4,500 m vs cospecies from 4,000 m	RNA-directed DNA polymerase activity	uncharacterized protein LOC105667146 isoform X3
Bombus kashmirensis from 4,500 m vs cospecies from 4,000 m	RNA-directed DNA polymerase activity	hypothetical protein EVAR_78263_1
Bombus kashmirensis from 4,500 m vs cospecies from 4,000 m	RNA-directed DNA polymerase activity	PREDICTED: RNA-directed DNA polymerase from mobile element jockey-like
Bombus kashmirensis from 4,500 m vs cospecies from 4,000 m	RNA-directed DNA polymerase activity	hypothetical protein RF55_9503
Bombus kashmirensis from 4,500 m vs cospecies from 4,000 m	RNA-directed DNA polymerase activity	Retrovirus-related Pol polyprotein from transposon 17.6
Bombus kashmirensis from 4,500 m vs cospecies from 4,000 m	RNA-directed DNA polymerase activity	uncharacterized protein LOC117214898
Bombus kashmirensis from 4,500 m vs cospecies from 4,000 m	RNA-directed DNA polymerase activity	uncharacterized protein LOC117241205
Bombus kashmirensis from 4,500 m vs cospecies from 4,000 m	RNA-directed DNA polymerase activity	uncharacterized protein LOC117216041, partial
Bombus kashmirensis from 4,500 m vs cospecies from 4,000 m	RNA-directed DNA polymerase activity	unnamed protein product
Bombus kashmirensis from 4,500 m vs cospecies from 4,000 m	RNA-directed DNA polymerase activity	reverse transcriptase
Bombus kashmirensis from 4,500 m vs cospecies from 4,000 m	RNA-directed DNA polymerase activity	PREDICTED: RNA-directed DNA polymerase from mobile element jockey-like, partial
Bombus kashmirensis from 4,500 m vs cospecies from 4,000 m	RNA-directed DNA polymerase activity	uncharacterized protein LOC105681471
Bombus kashmirensis from 4,500 m vs cospecies from 4,000 m	RNA-directed DNA polymerase activity	hypothetical protein RF55_9503
Bombus kashmirensis from 4,500 m vs cospecies from 4,000 m	RNA-directed DNA polymerase activity	PREDICTED: RNA-directed DNA polymerase from mobile element jockey-like, partial
Bombus kashmirensis from 4,500 m vs cospecies from 4,000 m	RNA-directed DNA polymerase activity	PREDICTED: RNA-directed DNA polymerase from mobile element jockey-like, partial
Bombus kashmirensis from 4,500 m vs cospecies from 4,000 m	RNA-directed DNA polymerase activity	hypothetical protein WN51_11807
Bombus kashmirensis from 4,500 m vs cospecies from 4,000 m	RNA-directed DNA polymerase activity	Transposon TX1 uncharacterized 149 kDa protein
Bombus kashmirensis from 4,500 m vs cospecies from 4,000 m	RNA-directed DNA polymerase activity	golgin subfamily A member 6-like protein 6
Bombus kashmirensis from 4,500 m vs cospecies from 4,000 m	RNA-directed DNA polymerase activity	RNA-directed DNA polymerase from mobile element jockey
Bombus kashmirensis from 4,500 m vs cospecies from 4,000 m	RNA-directed DNA polymerase activity	RNA-directed DNA polymerase from mobile element jockey
Bombus kashmirensis from 4,500 m vs cospecies from 4,000 m	RNA-directed DNA polymerase activity	PREDICTED: RNA-directed DNA polymerase from mobile element jockey-like, partial
Bombus kashmirensis from 4,500 m vs cospecies from 4,000 m	RNA-directed DNA polymerase activity	unnamed protein product
Bombus kashmirensis from 4,500 m vs cospecies from 4,000 m	RNA-directed DNA polymerase activity	unnamed protein product
Bombus kashmirensis from 4,500 m vs cospecies from 4,000 m	RNA-directed DNA polymerase activity	Transposon TX1 uncharacterized 149 kDa protein
Bombus kashmirensis from 4,500 m vs cospecies from 4,000 m	RNA-directed DNA polymerase activity	PREDICTED: RNA-directed DNA polymerase from mobile element jockey-like
Bombus kashmirensis from 4,500 m vs cospecies from 4,000 m	RNA-directed DNA polymerase activity	PREDICTED: RNA-directed DNA polymerase from mobile element jockey-like, partial
Bombus kashmirensis from 4,500 m vs cospecies from 4,000 m	RNA-directed DNA polymerase activity	PREDICTED: uncharacterized protein LOC107350122
Bombus kashmirensis from 4,500 m vs cospecies from 4,000 m	RNA-directed DNA polymerase activity	GSCOCG00012753001-RA-CDS
Bombus kashmirensis from 4,500 m vs cospecies from 4,000 m	RNA-directed DNA polymerase activity	uncharacterized protein LOC119573573
Bombus kashmirensis from 4,500 m vs cospecies from 4,000 m	RNA-directed DNA polymerase activity	Transposon Ty3-I Gag-Pol polyprotein, partial
Bombus kashmirensis from 4,500 m vs cospecies from 4,000 m	RNA-directed DNA polymerase activity	PREDICTED: RNA-directed DNA polymerase from mobile element jockey-like
Bombus kashmirensis from 4,500 m vs cospecies from 4,000 m	RNA-directed DNA polymerase activity	unnamed protein product
Bombus kashmirensis from 4,500 m vs cospecies from 4,000 m	RNA-directed DNA polymerase activity	hypothetical protein RF55_9503
Bombus kashmirensis from 4,500 m vs cospecies from 4,000 m	RNA-directed DNA polymerase activity	uncharacterized protein LOC117164834
Bombus kashmirensis from 4,500 m vs cospecies from 4,000 m	RNA-directed DNA polymerase activity	PREDICTED: RNA-directed DNA polymerase from mobile element jockey-like, partial
Bombus kashmirensis from 4,500 m vs cospecies from 4,000 m	RNA-directed DNA polymerase activity	hypothetical protein RF55_9503
Bombus kashmirensis from 4,500 m vs cospecies from 4,000 m	RNA-directed DNA polymerase activity	putative Copia protein (Gag-int-pol protein), partial
Bombus kashmirensis from 4,500 m vs cospecies from 4,000 m	RNA-directed DNA polymerase activity	retroelement polyprotein
Bombus kashmirensis from 4,500 m vs cospecies from 4,000 m	RNA-directed DNA polymerase activity	integrase core domain protein-like protein, partial
Bombus kashmirensis from 4,500 m vs cospecies from 4,000 m	RNA-directed DNA polymerase activity	PREDICTED: RNA-directed DNA polymerase from mobile element jockey-like
Bombus kashmirensis from 4,500 m vs cospecies from 4,000 m	RNA-directed DNA polymerase activity	hypothetical protein B5V51_7058
Bombus kashmirensis from 4,500 m vs cospecies from 4,000 m	RNA-directed DNA polymerase activity	golgin subfamily A member 6-like protein 6
Bombus kashmirensis from 4,500 m vs cospecies from 4,000 m	RNA-directed DNA polymerase activity	Transposon TX1 uncharacterized 149 kDa protein
Bombus kashmirensis from 4,500 m vs cospecies from 4,000 m	RNA-directed DNA polymerase activity	reverse transcriptase
Bombus kashmirensis from 4,500 m vs cospecies from 4,000 m	RNA-directed DNA polymerase activity	PREDICTED: RNA-directed DNA polymerase from mobile element jockey-like
Bombus kashmirensis from 4,500 m vs cospecies from 4,000 m	RNA-directed DNA polymerase activity	hypothetical protein GWI33_022765
Bombus kashmirensis from 4,500 m vs cospecies from 4,000 m	RNA-directed DNA polymerase activity	unnamed protein product
Bombus kashmirensis from 4,500 m vs cospecies from 4,000 m	RNA-directed DNA polymerase activity	PREDICTED: RNA-directed DNA polymerase from mobile element jockey-like
Bombus kashmirensis from 4,500 m vs cospecies from 4,000 m	RNA-directed DNA polymerase activity	putative uncharacterized protein DDB_G0289263
Bombus kashmirensis from 4,500 m vs cospecies from 4,000 m	RNA-directed DNA polymerase activity	probable serine/threonine-protein kinase mkcB, partial
Bombus kashmirensis from 4,500 m vs cospecies from 4,000 m	RNA-directed DNA polymerase activity	PREDICTED: RNA-directed DNA polymerase from mobile element jockey-like, partial
Bombus kashmirensis from 4,500 m vs cospecies from 4,000 m	RNA-directed DNA polymerase activity	GSCOCG00012115001-RA-CDS
Bombus kashmirensis from 4,500 m vs cospecies from 4,000 m	RNA-directed DNA polymerase activity	unnamed protein product
Bombus kashmirensis from 4,500 m vs cospecies from 4,000 m	RNA-directed DNA polymerase activity	unnamed protein product, partial
Bombus kashmirensis from 4,500 m vs cospecies from 4,000 m	RNA-directed DNA polymerase activity	PREDICTED: RNA-directed DNA polymerase from mobile element jockey-like, partial
Bombus kashmirensis from 4,500 m vs cospecies from 4,000 m	RNA-directed DNA polymerase activity	unnamed protein product
Bombus kashmirensis from 4,500 m vs cospecies from 4,000 m	RNA-directed DNA polymerase activity	putative uncharacterized protein DDB_G0286901
Bombus kashmirensis from 4,500 m vs cospecies from 4,000 m	RNA-directed DNA polymerase activity	RNA-directed DNA polymerase from mobile element jockey, partial
Bombus kashmirensis from 4,500 m vs cospecies from 4,000 m	RNA-directed DNA polymerase activity	LOW QUALITY PROTEIN: uncharacterized protein LOC122322550
Bombus kashmirensis from 4,500 m vs cospecies from 4,000 m	RNA-directed DNA polymerase activity	RNA-directed DNA polymerase from mobile element jockey, partial
Bombus kashmirensis from 4,500 m vs cospecies from 4,000 m	RNA-directed DNA polymerase activity	uncharacterized protein LOC117151557
Bombus kashmirensis from 4,500 m vs cospecies from 4,000 m	RNA-directed DNA polymerase activity	PREDICTED: RNA-directed DNA polymerase from mobile element jockey-like, partial
Bombus kashmirensis from 4,500 m vs cospecies from 4,000 m	RNA-directed DNA polymerase activity	uncharacterized protein LOC112637135
Bombus kashmirensis from 4,500 m vs cospecies from 4,000 m	RNA-directed DNA polymerase activity	unnamed protein product
Bombus kashmirensis from 4,500 m vs cospecies from 4,000 m	RNA-directed DNA polymerase activity	Probable RNA-directed DNA polymerase from transposon BS
Bombus kashmirensis from 4,500 m vs cospecies from 4,000 m	RNA-directed DNA polymerase activity	unnamed protein product, partial
Bombus kashmirensis from 4,500 m vs cospecies from 4,000 m	RNA-directed DNA polymerase activity	Transposon TX1 uncharacterized 149 kDa protein
Bombus kashmirensis from 4,500 m vs cospecies from 4,000 m	RNA-directed DNA polymerase activity	unnamed protein product
Bombus kashmirensis from 4,500 m vs cospecies from 4,000 m	RNA-directed DNA polymerase activity	hypothetical protein BSL78_29335
Bombus kashmirensis from 4,500 m vs cospecies from 4,000 m	RNA-directed DNA polymerase activity	pol-like protein
Bombus kashmirensis from 4,500 m vs cospecies from 4,000 m	RNA-directed DNA polymerase activity	hypothetical protein B7P43_G03606, partial
Bombus kashmirensis from 4,500 m vs cospecies from 4,000 m	RNA-directed DNA polymerase activity	putative reverse transcriptase protein
Bombus kashmirensis from 4,500 m vs cospecies from 4,000 m	RNA-directed DNA polymerase activity	hypothetical protein, partial
Bombus kashmirensis from 4,500 m vs cospecies from 4,000 m	RNA-directed DNA polymerase activity	PREDICTED: RNA-directed DNA polymerase from mobile element jockey-like, partial
Bombus kashmirensis from 4,500 m vs cospecies from 4,000 m	RNA-directed DNA polymerase activity	PREDICTED: RNA-directed DNA polymerase from mobile element jockey-like, partial
Bombus kashmirensis from 4,500 m vs cospecies from 4,000 m	RNA-directed DNA polymerase activity	unnamed protein product
Bombus kashmirensis from 4,500 m vs cospecies from 4,000 m	RNA-directed DNA polymerase activity	Hypothetical protein CINCED_3A025945
Bombus kashmirensis from 4,500 m vs cospecies from 4,000 m	RNA-directed DNA polymerase activity	PREDICTED: RNA-directed DNA polymerase from mobile element jockey-like, partial
Bombus kashmirensis from 4,500 m vs cospecies from 4,000 m	ligand-gated channel activity	inositol 1,4,5-trisphosphate receptor isoform X2
Bombus kashmirensis from 4,500 m vs cospecies from 4,000 m	ligand-gated channel activity	methylenetetrahydrofolate dehydrogenase-like protein
Bombus kashmirensis from 4,500 m vs cospecies from 4,000 m	ligand-gated channel activity	glycine receptor subunit alpha-3 isoform X1
Bombus kashmirensis from 4,500 m vs cospecies from 4,000 m	ligand-gated channel activity	Acetylcholine receptor subunit alpha
Bombus kashmirensis from 4,500 m vs cospecies from 4,000 m	ligand-gated channel activity	gamma-aminobutyric acid receptor alpha-like, partial
Bombus kashmirensis from 4,500 m vs cospecies from 4,000 m	ligand-gated channel activity	neuronal acetylcholine receptor subunit alpha-7-like isoform X2
Bombus kashmirensis from 4,500 m vs cospecies from 4,000 m	ligand-gated channel activity	ionotropic receptor 25a-like isoform X2
Bombus kashmirensis from 4,500 m vs cospecies from 4,000 m	ligand-gated channel activity	ryanodine receptor isoform X9
Bombus kashmirensis from 4,500 m vs cospecies from 4,000 m	ligand-gated channel activity	ionotropic receptor 25a-like
Bombus kashmirensis from 4,500 m vs cospecies from 4,000 m	ligand-gated channel activity	gamma-aminobutyric acid receptor alpha-like
Bombus kashmirensis from 4,500 m vs cospecies from 4,000 m	ligand-gated channel activity	neuronal acetylcholine receptor subunit alpha-5-like, partial
Bombus kashmirensis from 4,500 m vs cospecies from 4,000 m	ligand-gated channel activity	Glutamate receptor, ionotropic kainate
Bombus kashmirensis from 4,500 m vs cospecies from 4,000 m	ligand-gated channel activity	uncharacterized protein LOC108001015 isoform X2
Bombus kashmirensis from 4,500 m vs cospecies from 4,000 m	ligand-gated channel activity	PREDICTED: uncharacterized protein LOC108575709
Bombus kashmirensis from 4,500 m vs cospecies from 4,000 m	ligand-gated channel activity	LOW QUALITY PROTEIN: neuronal acetylcholine receptor subunit alpha-10-like
Bombus kashmirensis from 4,500 m vs cospecies from 4,000 m	ligand-gated channel activity	inward rectifier potassium channel 16 isoform X1
Bombus kashmirensis from 4,500 m vs cospecies from 4,000 m	ligand-gated channel activity	glutamate-gated chloride channel isoform X6
Bombus kashmirensis from 4,500 m vs cospecies from 4,000 m	ligand-gated channel activity	glutamate receptor ionotropic, kainate 2-like
Bombus kashmirensis from 4,500 m vs cospecies from 4,000 m	ligand-gated channel activity	ionotropic receptor 25a isoform X2
Bombus kashmirensis from 4,500 m vs cospecies from 4,000 m	ligand-gated channel activity	glutamate-gated chloride channel alpha isoform X1
Bombus kashmirensis from 4,500 m vs cospecies from 4,000 m	ligand-gated channel activity	gamma-aminobutyric acid receptor subunit beta-like
Bombus kashmirensis from 4,500 m vs cospecies from 4,000 m	ligand-gated channel activity	uncharacterized protein LOC100750019 isoform X2
Bombus kashmirensis from 4,500 m vs cospecies from 4,000 m	ligand-gated channel activity	Glutamate-gated chloride channel
Bombus kashmirensis from 4,500 m vs cospecies from 4,000 m	ligand-gated channel activity	Glutamate receptor, ionotropic kainate 2
Bombus kashmirensis from 4,500 m vs cospecies from 4,000 m	ligand-gated channel activity	uncharacterized protein LOC105666710
Bombus kashmirensis from 4,500 m vs cospecies from 4,000 m	ligand-gated channel activity	ionotropic receptor 25a
Bombus kashmirensis from 4,500 m vs cospecies from 4,000 m	ligand-gated channel activity	glutamate receptor 1-like isoform X2
Bombus kashmirensis from 4,500 m vs cospecies from 4,000 m	ligand-gated channel activity	ionotropic receptor 25a
Bombus kashmirensis from 4,500 m vs cospecies from 4,000 m	ligand-gated channel activity	acetylcholine receptor subunit alpha-like isoform X3
Bombus kashmirensis from 4,500 m vs cospecies from 4,000 m	ligand-gated channel activity	glutamate receptor ionotropic, kainate 2-like
Bombus kashmirensis from 4,500 m vs cospecies from 4,000 m	ligand-gated channel activity	glycine receptor subunit alpha-4 isoform X2
Bombus kashmirensis from 4,500 m vs cospecies from 4,000 m	ligand-gated channel activity	uncharacterized protein LOC117217143 isoform X2
Bombus kashmirensis from 4,500 m vs cospecies from 4,000 m	ligand-gated channel activity	ATP-sensitive potassium channel pore-forming subunit Kir6.2
Bombus kashmirensis from 4,500 m vs cospecies from 4,000 m	ligand-gated channel activity	gamma-aminobutyric acid receptor subunit beta isoform X4
Bombus kashmirensis from 4,500 m vs cospecies from 4,000 m	ligand-gated channel activity	glycine receptor subunit alpha-3 isoform X2
Bombus kashmirensis from 4,500 m vs cospecies from 4,000 m	ligand-gated channel activity	LOW QUALITY PROTEIN: ryanodine receptor 3-like
Bombus kashmirensis from 4,500 m vs cospecies from 4,000 m	ligand-gated channel activity	LOW QUALITY PROTEIN: ryanodine receptor 3-like
Bombus kashmirensis from 4,500 m vs cospecies from 4,000 m	ligand-gated channel activity	ionotropic receptor 25a isoform X2
Bombus kashmirensis from 4,500 m vs cospecies from 4,000 m	ligand-gated channel activity	glutamate receptor ionotropic, kainate 1-like isoform X1
Bombus kashmirensis from 4,500 m vs cospecies from 4,000 m	ligand-gated channel activity	NMDA receptor 1 isoform X3
Bombus kashmirensis from 4,500 m vs cospecies from 4,000 m	ligand-gated channel activity	glutamate receptor 1 isoform X2
Bombus kashmirensis from 4,500 m vs cospecies from 4,000 m	ligand-gated channel activity	Glycine receptor subunit alpha-2
Bombus kashmirensis from 4,500 m vs cospecies from 4,000 m	ligand-gated channel activity	acetylcholine receptor subunit beta-like 2
Bombus kashmirensis from 4,500 m vs cospecies from 4,000 m	ligand-gated channel activity	acetylcholine receptor subunit alpha-L1 isoform X1
Bombus kashmirensis from 4,500 m vs cospecies from 4,000 m	ligand-gated channel activity	gamma-aminobutyric acid receptor subunit beta isoform X7
Bombus kashmirensis from 4,500 m vs cospecies from 4,000 m	ligand-gated channel activity	glutamate receptor ionotropic, kainate 2 isoform X2
Bombus kashmirensis from 4,500 m vs cospecies from 4,000 m	ligand-gated channel activity	inositol 1,4,5-trisphosphate receptor isoform X5
Bombus kashmirensis from 4,500 m vs cospecies from 4,000 m	ligand-gated channel activity	Transposon Ty3-I Gag-Pol polyprotein, partial
Bombus kashmirensis from 4,500 m vs cospecies from 4,000 m	ligand-gated channel activity	neuronal acetylcholine receptor subunit alpha-3-like
Bombus kashmirensis from 4,500 m vs cospecies from 4,000 m	ligand-gated channel activity	hypothetical protein KM043_016810
Bombus kashmirensis from 4,500 m vs cospecies from 4,000 m	ligand-gated channel activity	perlucin-like protein
Bombus kashmirensis from 4,500 m vs cospecies from 4,000 m	ligand-gated channel activity	ionotropic receptor 7
Bombus kashmirensis from 4,500 m vs cospecies from 4,000 m	ligand-gated channel activity	uncharacterized protein LOC117217143 isoform X2
Bombus kashmirensis from 4,500 m vs cospecies from 4,000 m	ligand-gated channel activity	neuronal acetylcholine receptor subunit alpha-7
Bombus kashmirensis from 4,500 m vs cospecies from 4,000 m	ligand-gated channel activity	uncharacterized protein LOC100646926 isoform X4
Bombus kashmirensis from 4,500 m vs cospecies from 4,000 m	ligand-gated channel activity	ionotropic receptor, partial
Bombus kashmirensis from 4,500 m vs cospecies from 4,000 m	ligand-gated channel activity	glycine receptor subunit alpha-4 isoform X9
Bombus kashmirensis from 4,500 m vs cospecies from 4,000 m	ligand-gated channel activity	ionotropic receptor, partial
Bombus kashmirensis from 4,500 m vs cospecies from 4,000 m	ligand-gated ion channel activity	inositol 1,4,5-trisphosphate receptor isoform X2
Bombus kashmirensis from 4,500 m vs cospecies from 4,000 m	ligand-gated ion channel activity	methylenetetrahydrofolate dehydrogenase-like protein
Bombus kashmirensis from 4,500 m vs cospecies from 4,000 m	ligand-gated ion channel activity	glycine receptor subunit alpha-3 isoform X1
Bombus kashmirensis from 4,500 m vs cospecies from 4,000 m	ligand-gated ion channel activity	Acetylcholine receptor subunit alpha
Bombus kashmirensis from 4,500 m vs cospecies from 4,000 m	ligand-gated ion channel activity	gamma-aminobutyric acid receptor alpha-like, partial
Bombus kashmirensis from 4,500 m vs cospecies from 4,000 m	ligand-gated ion channel activity	neuronal acetylcholine receptor subunit alpha-7-like isoform X2
Bombus kashmirensis from 4,500 m vs cospecies from 4,000 m	ligand-gated ion channel activity	ionotropic receptor 25a-like isoform X2
Bombus kashmirensis from 4,500 m vs cospecies from 4,000 m	ligand-gated ion channel activity	ryanodine receptor isoform X9
Bombus kashmirensis from 4,500 m vs cospecies from 4,000 m	ligand-gated ion channel activity	ionotropic receptor 25a-like
Bombus kashmirensis from 4,500 m vs cospecies from 4,000 m	ligand-gated ion channel activity	gamma-aminobutyric acid receptor alpha-like
Bombus kashmirensis from 4,500 m vs cospecies from 4,000 m	ligand-gated ion channel activity	neuronal acetylcholine receptor subunit alpha-5-like, partial
Bombus kashmirensis from 4,500 m vs cospecies from 4,000 m	ligand-gated ion channel activity	Glutamate receptor, ionotropic kainate
Bombus kashmirensis from 4,500 m vs cospecies from 4,000 m	ligand-gated ion channel activity	uncharacterized protein LOC108001015 isoform X2
Bombus kashmirensis from 4,500 m vs cospecies from 4,000 m	ligand-gated ion channel activity	PREDICTED: uncharacterized protein LOC108575709
Bombus kashmirensis from 4,500 m vs cospecies from 4,000 m	ligand-gated ion channel activity	LOW QUALITY PROTEIN: neuronal acetylcholine receptor subunit alpha-10-like
Bombus kashmirensis from 4,500 m vs cospecies from 4,000 m	ligand-gated ion channel activity	inward rectifier potassium channel 16 isoform X1
Bombus kashmirensis from 4,500 m vs cospecies from 4,000 m	ligand-gated ion channel activity	glutamate-gated chloride channel isoform X6
Bombus kashmirensis from 4,500 m vs cospecies from 4,000 m	ligand-gated ion channel activity	glutamate receptor ionotropic, kainate 2-like
Bombus kashmirensis from 4,500 m vs cospecies from 4,000 m	ligand-gated ion channel activity	ionotropic receptor 25a isoform X2
Bombus kashmirensis from 4,500 m vs cospecies from 4,000 m	ligand-gated ion channel activity	glutamate-gated chloride channel alpha isoform X1
Bombus kashmirensis from 4,500 m vs cospecies from 4,000 m	ligand-gated ion channel activity	gamma-aminobutyric acid receptor subunit beta-like
Bombus kashmirensis from 4,500 m vs cospecies from 4,000 m	ligand-gated ion channel activity	uncharacterized protein LOC100750019 isoform X2
Bombus kashmirensis from 4,500 m vs cospecies from 4,000 m	ligand-gated ion channel activity	Glutamate-gated chloride channel
Bombus kashmirensis from 4,500 m vs cospecies from 4,000 m	ligand-gated ion channel activity	Glutamate receptor, ionotropic kainate 2
Bombus kashmirensis from 4,500 m vs cospecies from 4,000 m	ligand-gated ion channel activity	uncharacterized protein LOC105666710
Bombus kashmirensis from 4,500 m vs cospecies from 4,000 m	ligand-gated ion channel activity	ionotropic receptor 25a
Bombus kashmirensis from 4,500 m vs cospecies from 4,000 m	ligand-gated ion channel activity	glutamate receptor 1-like isoform X2
Bombus kashmirensis from 4,500 m vs cospecies from 4,000 m	ligand-gated ion channel activity	ionotropic receptor 25a
Bombus kashmirensis from 4,500 m vs cospecies from 4,000 m	ligand-gated ion channel activity	acetylcholine receptor subunit alpha-like isoform X3
Bombus kashmirensis from 4,500 m vs cospecies from 4,000 m	ligand-gated ion channel activity	glutamate receptor ionotropic, kainate 2-like
Bombus kashmirensis from 4,500 m vs cospecies from 4,000 m	ligand-gated ion channel activity	glycine receptor subunit alpha-4 isoform X2
Bombus kashmirensis from 4,500 m vs cospecies from 4,000 m	ligand-gated ion channel activity	uncharacterized protein LOC117217143 isoform X2
Bombus kashmirensis from 4,500 m vs cospecies from 4,000 m	ligand-gated ion channel activity	ATP-sensitive potassium channel pore-forming subunit Kir6.2
Bombus kashmirensis from 4,500 m vs cospecies from 4,000 m	ligand-gated ion channel activity	gamma-aminobutyric acid receptor subunit beta isoform X4
Bombus kashmirensis from 4,500 m vs cospecies from 4,000 m	ligand-gated ion channel activity	glycine receptor subunit alpha-3 isoform X2
Bombus kashmirensis from 4,500 m vs cospecies from 4,000 m	ligand-gated ion channel activity	LOW QUALITY PROTEIN: ryanodine receptor 3-like
Bombus kashmirensis from 4,500 m vs cospecies from 4,000 m	ligand-gated ion channel activity	LOW QUALITY PROTEIN: ryanodine receptor 3-like
Bombus kashmirensis from 4,500 m vs cospecies from 4,000 m	ligand-gated ion channel activity	ionotropic receptor 25a isoform X2
Bombus kashmirensis from 4,500 m vs cospecies from 4,000 m	ligand-gated ion channel activity	glutamate receptor ionotropic, kainate 1-like isoform X1
Bombus kashmirensis from 4,500 m vs cospecies from 4,000 m	ligand-gated ion channel activity	NMDA receptor 1 isoform X3
Bombus kashmirensis from 4,500 m vs cospecies from 4,000 m	ligand-gated ion channel activity	glutamate receptor 1 isoform X2
Bombus kashmirensis from 4,500 m vs cospecies from 4,000 m	ligand-gated ion channel activity	Glycine receptor subunit alpha-2
Bombus kashmirensis from 4,500 m vs cospecies from 4,000 m	ligand-gated ion channel activity	acetylcholine receptor subunit beta-like 2
Bombus kashmirensis from 4,500 m vs cospecies from 4,000 m	ligand-gated ion channel activity	acetylcholine receptor subunit alpha-L1 isoform X1
Bombus kashmirensis from 4,500 m vs cospecies from 4,000 m	ligand-gated ion channel activity	gamma-aminobutyric acid receptor subunit beta isoform X7
Bombus kashmirensis from 4,500 m vs cospecies from 4,000 m	ligand-gated ion channel activity	glutamate receptor ionotropic, kainate 2 isoform X2
Bombus kashmirensis from 4,500 m vs cospecies from 4,000 m	ligand-gated ion channel activity	inositol 1,4,5-trisphosphate receptor isoform X5
Bombus kashmirensis from 4,500 m vs cospecies from 4,000 m	ligand-gated ion channel activity	Transposon Ty3-I Gag-Pol polyprotein, partial
Bombus kashmirensis from 4,500 m vs cospecies from 4,000 m	ligand-gated ion channel activity	neuronal acetylcholine receptor subunit alpha-3-like
Bombus kashmirensis from 4,500 m vs cospecies from 4,000 m	ligand-gated ion channel activity	hypothetical protein KM043_016810
Bombus kashmirensis from 4,500 m vs cospecies from 4,000 m	ligand-gated ion channel activity	perlucin-like protein
Bombus kashmirensis from 4,500 m vs cospecies from 4,000 m	ligand-gated ion channel activity	ionotropic receptor 7
Bombus kashmirensis from 4,500 m vs cospecies from 4,000 m	ligand-gated ion channel activity	uncharacterized protein LOC117217143 isoform X2
Bombus kashmirensis from 4,500 m vs cospecies from 4,000 m	ligand-gated ion channel activity	neuronal acetylcholine receptor subunit alpha-7
Bombus kashmirensis from 4,500 m vs cospecies from 4,000 m	ligand-gated ion channel activity	uncharacterized protein LOC100646926 isoform X4
Bombus kashmirensis from 4,500 m vs cospecies from 4,000 m	ligand-gated ion channel activity	ionotropic receptor, partial
Bombus kashmirensis from 4,500 m vs cospecies from 4,000 m	ligand-gated ion channel activity	glycine receptor subunit alpha-4 isoform X9
Bombus kashmirensis from 4,500 m vs cospecies from 4,000 m	ligand-gated ion channel activity	ionotropic receptor, partial
Bombus kashmirensis from 4,500 m vs cospecies from 4,000 m	extracellular ligand-gated ion channel activity	methylenetetrahydrofolate dehydrogenase-like protein
Bombus kashmirensis from 4,500 m vs cospecies from 4,000 m	extracellular ligand-gated ion channel activity	glycine receptor subunit alpha-3 isoform X1
Bombus kashmirensis from 4,500 m vs cospecies from 4,000 m	extracellular ligand-gated ion channel activity	Acetylcholine receptor subunit alpha
Bombus kashmirensis from 4,500 m vs cospecies from 4,000 m	extracellular ligand-gated ion channel activity	gamma-aminobutyric acid receptor alpha-like, partial
Bombus kashmirensis from 4,500 m vs cospecies from 4,000 m	extracellular ligand-gated ion channel activity	neuronal acetylcholine receptor subunit alpha-7-like isoform X2
Bombus kashmirensis from 4,500 m vs cospecies from 4,000 m	extracellular ligand-gated ion channel activity	ionotropic receptor 25a-like
Bombus kashmirensis from 4,500 m vs cospecies from 4,000 m	extracellular ligand-gated ion channel activity	gamma-aminobutyric acid receptor alpha-like
Bombus kashmirensis from 4,500 m vs cospecies from 4,000 m	extracellular ligand-gated ion channel activity	neuronal acetylcholine receptor subunit alpha-5-like, partial
Bombus kashmirensis from 4,500 m vs cospecies from 4,000 m	extracellular ligand-gated ion channel activity	Glutamate receptor, ionotropic kainate
Bombus kashmirensis from 4,500 m vs cospecies from 4,000 m	extracellular ligand-gated ion channel activity	uncharacterized protein LOC108001015 isoform X2
Bombus kashmirensis from 4,500 m vs cospecies from 4,000 m	extracellular ligand-gated ion channel activity	PREDICTED: uncharacterized protein LOC108575709
Bombus kashmirensis from 4,500 m vs cospecies from 4,000 m	extracellular ligand-gated ion channel activity	LOW QUALITY PROTEIN: neuronal acetylcholine receptor subunit alpha-10-like
Bombus kashmirensis from 4,500 m vs cospecies from 4,000 m	extracellular ligand-gated ion channel activity	glutamate-gated chloride channel isoform X6
Bombus kashmirensis from 4,500 m vs cospecies from 4,000 m	extracellular ligand-gated ion channel activity	glutamate receptor ionotropic, kainate 2-like
Bombus kashmirensis from 4,500 m vs cospecies from 4,000 m	extracellular ligand-gated ion channel activity	ionotropic receptor 25a isoform X2
Bombus kashmirensis from 4,500 m vs cospecies from 4,000 m	extracellular ligand-gated ion channel activity	glutamate-gated chloride channel alpha isoform X1
Bombus kashmirensis from 4,500 m vs cospecies from 4,000 m	extracellular ligand-gated ion channel activity	gamma-aminobutyric acid receptor subunit beta-like
Bombus kashmirensis from 4,500 m vs cospecies from 4,000 m	extracellular ligand-gated ion channel activity	Glutamate-gated chloride channel
Bombus kashmirensis from 4,500 m vs cospecies from 4,000 m	extracellular ligand-gated ion channel activity	Glutamate receptor, ionotropic kainate 2
Bombus kashmirensis from 4,500 m vs cospecies from 4,000 m	extracellular ligand-gated ion channel activity	uncharacterized protein LOC105666710
Bombus kashmirensis from 4,500 m vs cospecies from 4,000 m	extracellular ligand-gated ion channel activity	ionotropic receptor 25a
Bombus kashmirensis from 4,500 m vs cospecies from 4,000 m	extracellular ligand-gated ion channel activity	glutamate receptor 1-like isoform X2
Bombus kashmirensis from 4,500 m vs cospecies from 4,000 m	extracellular ligand-gated ion channel activity	ionotropic receptor 25a
Bombus kashmirensis from 4,500 m vs cospecies from 4,000 m	extracellular ligand-gated ion channel activity	acetylcholine receptor subunit alpha-like isoform X3
Bombus kashmirensis from 4,500 m vs cospecies from 4,000 m	extracellular ligand-gated ion channel activity	glutamate receptor ionotropic, kainate 2-like
Bombus kashmirensis from 4,500 m vs cospecies from 4,000 m	extracellular ligand-gated ion channel activity	glycine receptor subunit alpha-4 isoform X2
Bombus kashmirensis from 4,500 m vs cospecies from 4,000 m	extracellular ligand-gated ion channel activity	uncharacterized protein LOC117217143 isoform X2
Bombus kashmirensis from 4,500 m vs cospecies from 4,000 m	extracellular ligand-gated ion channel activity	gamma-aminobutyric acid receptor subunit beta isoform X4
Bombus kashmirensis from 4,500 m vs cospecies from 4,000 m	extracellular ligand-gated ion channel activity	glycine receptor subunit alpha-3 isoform X2
Bombus kashmirensis from 4,500 m vs cospecies from 4,000 m	extracellular ligand-gated ion channel activity	ionotropic receptor 25a isoform X2
Bombus kashmirensis from 4,500 m vs cospecies from 4,000 m	extracellular ligand-gated ion channel activity	glutamate receptor ionotropic, kainate 1-like isoform X1
Bombus kashmirensis from 4,500 m vs cospecies from 4,000 m	extracellular ligand-gated ion channel activity	NMDA receptor 1 isoform X3
Bombus kashmirensis from 4,500 m vs cospecies from 4,000 m	extracellular ligand-gated ion channel activity	glutamate receptor 1 isoform X2
Bombus kashmirensis from 4,500 m vs cospecies from 4,000 m	extracellular ligand-gated ion channel activity	Glycine receptor subunit alpha-2
Bombus kashmirensis from 4,500 m vs cospecies from 4,000 m	extracellular ligand-gated ion channel activity	acetylcholine receptor subunit beta-like 2
Bombus kashmirensis from 4,500 m vs cospecies from 4,000 m	extracellular ligand-gated ion channel activity	acetylcholine receptor subunit alpha-L1 isoform X1
Bombus kashmirensis from 4,500 m vs cospecies from 4,000 m	extracellular ligand-gated ion channel activity	gamma-aminobutyric acid receptor subunit beta isoform X7
Bombus kashmirensis from 4,500 m vs cospecies from 4,000 m	extracellular ligand-gated ion channel activity	glutamate receptor ionotropic, kainate 2 isoform X2
Bombus kashmirensis from 4,500 m vs cospecies from 4,000 m	extracellular ligand-gated ion channel activity	Transposon Ty3-I Gag-Pol polyprotein, partial
Bombus kashmirensis from 4,500 m vs cospecies from 4,000 m	extracellular ligand-gated ion channel activity	neuronal acetylcholine receptor subunit alpha-3-like
Bombus kashmirensis from 4,500 m vs cospecies from 4,000 m	extracellular ligand-gated ion channel activity	hypothetical protein KM043_016810
Bombus kashmirensis from 4,500 m vs cospecies from 4,000 m	extracellular ligand-gated ion channel activity	perlucin-like protein
Bombus kashmirensis from 4,500 m vs cospecies from 4,000 m	extracellular ligand-gated ion channel activity	ionotropic receptor 7
Bombus kashmirensis from 4,500 m vs cospecies from 4,000 m	extracellular ligand-gated ion channel activity	uncharacterized protein LOC117217143 isoform X2
Bombus kashmirensis from 4,500 m vs cospecies from 4,000 m	extracellular ligand-gated ion channel activity	neuronal acetylcholine receptor subunit alpha-7
Bombus kashmirensis from 4,500 m vs cospecies from 4,000 m	extracellular ligand-gated ion channel activity	ionotropic receptor, partial
Bombus kashmirensis from 4,500 m vs cospecies from 4,000 m	extracellular ligand-gated ion channel activity	glycine receptor subunit alpha-4 isoform X9
Bombus kashmirensis from 4,500 m vs cospecies from 4,000 m	motile cilium	flagellar radial spoke protein 2-like
Bombus kashmirensis from 4,500 m vs cospecies from 4,000 m	motile cilium	hypothetical protein E2986_01971
Bombus kashmirensis from 4,500 m vs cospecies from 4,000 m	motile cilium	intraflagellar transport protein 46 homolog
Bombus kashmirensis from 4,500 m vs cospecies from 4,000 m	motile cilium	uncharacterized protein LOC112213664
Bombus kashmirensis from 4,500 m vs cospecies from 4,000 m	motile cilium	uncharacterized protein LOC117152305
Bombus kashmirensis from 4,500 m vs cospecies from 4,000 m	motile cilium	63 kDa sperm flagellar membrane protein
Bombus kashmirensis from 4,500 m vs cospecies from 4,000 m	motile cilium	intraflagellar transport protein 140 homolog
Bombus kashmirensis from 4,500 m vs cospecies from 4,000 m	motile cilium	LOW QUALITY PROTEIN: intraflagellar transport protein 81 homolog
Bombus kashmirensis from 4,500 m vs cospecies from 4,000 m	motile cilium	uncharacterized protein LOC117154816
Bombus kashmirensis from 4,500 m vs cospecies from 4,000 m	motile cilium	cilia- and flagella-associated protein 20
Bombus kashmirensis from 4,500 m vs cospecies from 4,000 m	motile cilium	uncharacterized protein LOC100741478
Bombus kashmirensis from 4,500 m vs cospecies from 4,000 m	motile cilium	intraflagellar transport protein 80 homolog isoform X1
Bombus kashmirensis from 4,500 m vs cospecies from 4,000 m	motile cilium	intraflagellar transport protein 122 homolog isoform X1
Bombus kashmirensis from 4,500 m vs cospecies from 4,000 m	motile cilium	sperm flagellar protein 2-like
Bombus kashmirensis from 4,500 m vs cospecies from 4,000 m	motile cilium	sperm flagellar protein 1-like isoform X2
Bombus kashmirensis from 4,500 m vs cospecies from 4,000 m	motile cilium	flagellar attachment zone protein 1-like isoform X1
Bombus kashmirensis from 4,500 m vs cospecies from 4,000 m	motile cilium	intraflagellar transport protein 52 homolog
Bombus kashmirensis from 4,500 m vs cospecies from 4,000 m	motile cilium	cilia- and flagella-associated protein 91-like isoform X1
Bombus kashmirensis from 4,500 m vs cospecies from 4,000 m	motile cilium	cilia- and flagella-associated protein 57
Bombus kashmirensis from 4,500 m vs cospecies from 4,000 m	motile cilium	cilia- and flagella-associated protein 65-like isoform X3
Bombus kashmirensis from 4,500 m vs cospecies from 4,000 m	motile cilium	creatine kinase, cytoplasmic
Bombus kashmirensis from 4,500 m vs cospecies from 4,000 m	motile cilium	uncharacterized protein LOC100644011 isoform X2
Bombus kashmirensis from 4,500 m vs cospecies from 4,000 m	motile cilium	cilia- and flagella-associated protein 52
Bombus kashmirensis from 4,500 m vs cospecies from 4,000 m	motile cilium	intraflagellar transport protein 57 homolog isoform X2
Bombus kashmirensis from 4,500 m vs cospecies from 4,000 m	motile cilium	cilia- and flagella-associated protein 57
Bombus kashmirensis from 4,500 m vs cospecies from 4,000 m	motile cilium	intraflagellar transport protein 80 homolog isoform X4
Bombus kashmirensis from 4,500 m vs cospecies from 4,000 m	motile cilium	intraflagellar transport protein 74 homolog isoform X1
Bombus kashmirensis from 4,500 m vs cospecies from 4,000 m	motile cilium	intraflagellar transport protein 122 homolog isoform X1
Bombus kashmirensis from 4,500 m vs cospecies from 4,000 m	motile cilium	cilia- and flagella-associated protein 65-like
Bombus kashmirensis from 4,500 m vs cospecies from 4,000 m	motile cilium	intraflagellar transport protein 81 homolog
Bombus kashmirensis from 4,500 m vs cospecies from 4,000 m	motile cilium	uncharacterized protein LOC105681372
Bombus kashmirensis from 4,500 m vs cospecies from 4,000 m	motile cilium	uncharacterized protein LOC100648148
Bombus kashmirensis from 4,500 m vs cospecies from 4,000 m	motile cilium	intraflagellar transport protein 140 homolog isoform X2
Bombus kashmirensis from 4,500 m vs cospecies from 4,000 m	motile cilium	cilia- and flagella-associated protein 20-like, partial
Bombus kashmirensis from 4,500 m vs cospecies from 4,000 m	glutamate receptor activity	ionotropic receptor 25a-like
Bombus kashmirensis from 4,500 m vs cospecies from 4,000 m	glutamate receptor activity	Glutamate receptor, ionotropic kainate
Bombus kashmirensis from 4,500 m vs cospecies from 4,000 m	glutamate receptor activity	PREDICTED: uncharacterized protein LOC108575709
Bombus kashmirensis from 4,500 m vs cospecies from 4,000 m	glutamate receptor activity	glutamate receptor ionotropic, kainate 2-like
Bombus kashmirensis from 4,500 m vs cospecies from 4,000 m	glutamate receptor activity	ionotropic receptor 25a isoform X2
Bombus kashmirensis from 4,500 m vs cospecies from 4,000 m	glutamate receptor activity	Glutamate receptor, ionotropic kainate 2
Bombus kashmirensis from 4,500 m vs cospecies from 4,000 m	glutamate receptor activity	uncharacterized protein LOC105666710
Bombus kashmirensis from 4,500 m vs cospecies from 4,000 m	glutamate receptor activity	ionotropic receptor 25a
Bombus kashmirensis from 4,500 m vs cospecies from 4,000 m	glutamate receptor activity	glutamate receptor 1-like isoform X2
Bombus kashmirensis from 4,500 m vs cospecies from 4,000 m	glutamate receptor activity	ionotropic receptor 25a
Bombus kashmirensis from 4,500 m vs cospecies from 4,000 m	glutamate receptor activity	glutamate receptor ionotropic, kainate 2-like
Bombus kashmirensis from 4,500 m vs cospecies from 4,000 m	glutamate receptor activity	uncharacterized protein LOC117217143 isoform X2
Bombus kashmirensis from 4,500 m vs cospecies from 4,000 m	glutamate receptor activity	ionotropic receptor 25a isoform X2
Bombus kashmirensis from 4,500 m vs cospecies from 4,000 m	glutamate receptor activity	glutamate receptor ionotropic, kainate 1-like isoform X1
Bombus kashmirensis from 4,500 m vs cospecies from 4,000 m	glutamate receptor activity	NMDA receptor 1 isoform X3
Bombus kashmirensis from 4,500 m vs cospecies from 4,000 m	glutamate receptor activity	glutamate receptor 1 isoform X2
Bombus kashmirensis from 4,500 m vs cospecies from 4,000 m	glutamate receptor activity	glutamate receptor ionotropic, kainate 2 isoform X2
Bombus kashmirensis from 4,500 m vs cospecies from 4,000 m	glutamate receptor activity	hypothetical protein KM043_016810
Bombus kashmirensis from 4,500 m vs cospecies from 4,000 m	glutamate receptor activity	ionotropic receptor 7
Bombus kashmirensis from 4,500 m vs cospecies from 4,000 m	glutamate receptor activity	uncharacterized protein LOC117217143 isoform X2
Bombus kashmirensis from 4,500 m vs cospecies from 4,000 m	glutamate receptor activity	ionotropic receptor, partial
Bombus kashmirensis from 4,500 m vs cospecies from 4,000 m	neurotransmitter receptor activity	Acetylcholine receptor subunit alpha
Bombus kashmirensis from 4,500 m vs cospecies from 4,000 m	neurotransmitter receptor activity	neuronal acetylcholine receptor subunit alpha-7-like isoform X2
Bombus kashmirensis from 4,500 m vs cospecies from 4,000 m	neurotransmitter receptor activity	ionotropic receptor 25a-like
Bombus kashmirensis from 4,500 m vs cospecies from 4,000 m	neurotransmitter receptor activity	Glutamate receptor, ionotropic kainate
Bombus kashmirensis from 4,500 m vs cospecies from 4,000 m	neurotransmitter receptor activity	PREDICTED: uncharacterized protein LOC108575709
Bombus kashmirensis from 4,500 m vs cospecies from 4,000 m	neurotransmitter receptor activity	LOW QUALITY PROTEIN: neuronal acetylcholine receptor subunit alpha-10-like
Bombus kashmirensis from 4,500 m vs cospecies from 4,000 m	neurotransmitter receptor activity	muscarinic acetylcholine receptor DM1
Bombus kashmirensis from 4,500 m vs cospecies from 4,000 m	neurotransmitter receptor activity	glutamate receptor ionotropic, kainate 2-like
Bombus kashmirensis from 4,500 m vs cospecies from 4,000 m	neurotransmitter receptor activity	ionotropic receptor 25a isoform X2
Bombus kashmirensis from 4,500 m vs cospecies from 4,000 m	neurotransmitter receptor activity	Glutamate receptor, ionotropic kainate 2
Bombus kashmirensis from 4,500 m vs cospecies from 4,000 m	neurotransmitter receptor activity	gamma-aminobutyric acid type B receptor subunit 2 isoform X1
Bombus kashmirensis from 4,500 m vs cospecies from 4,000 m	neurotransmitter receptor activity	uncharacterized protein LOC105666710
Bombus kashmirensis from 4,500 m vs cospecies from 4,000 m	neurotransmitter receptor activity	ionotropic receptor 25a
Bombus kashmirensis from 4,500 m vs cospecies from 4,000 m	neurotransmitter receptor activity	glutamate receptor 1-like isoform X2
Bombus kashmirensis from 4,500 m vs cospecies from 4,000 m	neurotransmitter receptor activity	ionotropic receptor 25a
Bombus kashmirensis from 4,500 m vs cospecies from 4,000 m	neurotransmitter receptor activity	acetylcholine receptor subunit alpha-like isoform X3
Bombus kashmirensis from 4,500 m vs cospecies from 4,000 m	neurotransmitter receptor activity	glutamate receptor ionotropic, kainate 2-like
Bombus kashmirensis from 4,500 m vs cospecies from 4,000 m	neurotransmitter receptor activity	uncharacterized protein LOC117217143 isoform X2
Bombus kashmirensis from 4,500 m vs cospecies from 4,000 m	neurotransmitter receptor activity	gamma-aminobutyric acid type B receptor subunit 1 isoform X1
Bombus kashmirensis from 4,500 m vs cospecies from 4,000 m	neurotransmitter receptor activity	ionotropic receptor 25a isoform X2
Bombus kashmirensis from 4,500 m vs cospecies from 4,000 m	neurotransmitter receptor activity	glutamate receptor ionotropic, kainate 1-like isoform X1
Bombus kashmirensis from 4,500 m vs cospecies from 4,000 m	neurotransmitter receptor activity	NMDA receptor 1 isoform X3
Bombus kashmirensis from 4,500 m vs cospecies from 4,000 m	neurotransmitter receptor activity	glutamate receptor 1 isoform X2
Bombus kashmirensis from 4,500 m vs cospecies from 4,000 m	neurotransmitter receptor activity	acetylcholine receptor subunit beta-like 2
Bombus kashmirensis from 4,500 m vs cospecies from 4,000 m	neurotransmitter receptor activity	acetylcholine receptor subunit alpha-L1 isoform X1
Bombus kashmirensis from 4,500 m vs cospecies from 4,000 m	neurotransmitter receptor activity	uncharacterized protein LOC100745364 isoform X1
Bombus kashmirensis from 4,500 m vs cospecies from 4,000 m	neurotransmitter receptor activity	glutamate receptor ionotropic, kainate 2 isoform X2
Bombus kashmirensis from 4,500 m vs cospecies from 4,000 m	neurotransmitter receptor activity	hypothetical protein KM043_016810
Bombus kashmirensis from 4,500 m vs cospecies from 4,000 m	neurotransmitter receptor activity	ionotropic receptor 7
Bombus kashmirensis from 4,500 m vs cospecies from 4,000 m	neurotransmitter receptor activity	uncharacterized protein LOC117217143 isoform X2
Bombus kashmirensis from 4,500 m vs cospecies from 4,000 m	neurotransmitter receptor activity	neuronal acetylcholine receptor subunit alpha-7
Bombus kashmirensis from 4,500 m vs cospecies from 4,000 m	neurotransmitter receptor activity	ionotropic receptor, partial
Bombus kashmirensis from 4,500 m vs cospecies from 4,000 m	odorant binding	odorant receptor 4
Bombus kashmirensis from 4,500 m vs cospecies from 4,000 m	odorant binding	odorant receptor 65a-like
Bombus kashmirensis from 4,500 m vs cospecies from 4,000 m	odorant binding	odorant receptor 94b-like
Bombus kashmirensis from 4,500 m vs cospecies from 4,000 m	odorant binding	uncharacterized protein LOC100742939
Bombus kashmirensis from 4,500 m vs cospecies from 4,000 m	odorant binding	odorant receptor 13a-like
Bombus kashmirensis from 4,500 m vs cospecies from 4,000 m	odorant binding	odorant receptor 13a-like
Bombus kashmirensis from 4,500 m vs cospecies from 4,000 m	odorant binding	odorant receptor 13a
Bombus kashmirensis from 4,500 m vs cospecies from 4,000 m	odorant binding	uncharacterized protein LOC100748942
Bombus kashmirensis from 4,500 m vs cospecies from 4,000 m	odorant binding	uncharacterized protein LOC100642978
Bombus kashmirensis from 4,500 m vs cospecies from 4,000 m	odorant binding	odorant receptor 4-like
Bombus kashmirensis from 4,500 m vs cospecies from 4,000 m	odorant binding	uncharacterized protein LOC117230549
Bombus kashmirensis from 4,500 m vs cospecies from 4,000 m	odorant binding	odorant receptor 4-like
Bombus kashmirensis from 4,500 m vs cospecies from 4,000 m	odorant binding	odorant receptor 22c-like
Bombus kashmirensis from 4,500 m vs cospecies from 4,000 m	odorant binding	odorant receptor 13a-like
Bombus kashmirensis from 4,500 m vs cospecies from 4,000 m	odorant binding	uncharacterized protein LOC105680809 isoform X1
Bombus kashmirensis from 4,500 m vs cospecies from 4,000 m	odorant binding	gastrula zinc finger protein XlCGF57.1-like isoform X1
Bombus kashmirensis from 4,500 m vs cospecies from 4,000 m	odorant binding	uncharacterized protein LOC117207151
Bombus kashmirensis from 4,500 m vs cospecies from 4,000 m	odorant binding	odorant receptor 46a
Bombus kashmirensis from 4,500 m vs cospecies from 4,000 m	odorant binding	odorant receptor 22c-like
Bombus kashmirensis from 4,500 m vs cospecies from 4,000 m	odorant binding	odorant receptor 13a-like
Bombus kashmirensis from 4,500 m vs cospecies from 4,000 m	odorant binding	odorant receptor 24a-like isoform X1
Bombus kashmirensis from 4,500 m vs cospecies from 4,000 m	odorant binding	uncharacterized protein LOC100645203
Bombus kashmirensis from 4,500 m vs cospecies from 4,000 m	odorant binding	uncharacterized protein LOC100646940
Bombus kashmirensis from 4,500 m vs cospecies from 4,000 m	odorant binding	odorant receptor 82a-like isoform X1
Bombus kashmirensis from 4,500 m vs cospecies from 4,000 m	odorant binding	odorant receptor 9a-like
Bombus kashmirensis from 4,500 m vs cospecies from 4,000 m	odorant binding	uncharacterized protein LOC111243821
Bombus kashmirensis from 4,500 m vs cospecies from 4,000 m	odorant binding	odorant receptor 22c-like
Bombus kashmirensis from 4,500 m vs cospecies from 4,000 m	odorant binding	odorant receptor 13a-like
Bombus kashmirensis from 4,500 m vs cospecies from 4,000 m	odorant binding	odorant receptor 22c-like
Bombus kashmirensis from 4,500 m vs cospecies from 4,000 m	odorant binding	uncharacterized protein LOC117157823
Bombus kashmirensis from 4,500 m vs cospecies from 4,000 m	odorant binding	uncharacterized protein LOC100747509
Bombus kashmirensis from 4,500 m vs cospecies from 4,000 m	odorant binding	uncharacterized protein LOC100650085
Bombus kashmirensis from 4,500 m vs cospecies from 4,000 m	odorant binding	uncharacterized protein LOC117156409
Bombus kashmirensis from 4,500 m vs cospecies from 4,000 m	odorant binding	uncharacterized protein LOC117233073
Bombus kashmirensis from 4,500 m vs cospecies from 4,000 m	odorant binding	uncharacterized protein LOC100645294
Bombus kashmirensis from 4,500 m vs cospecies from 4,000 m	odorant binding	uncharacterized protein LOC117242709
Bombus kashmirensis from 4,500 m vs cospecies from 4,000 m	odorant binding	uncharacterized protein LOC110119609
Bombus kashmirensis from 4,500 m vs cospecies from 4,000 m	odorant binding	odorant receptor 13a-like
Bombus kashmirensis from 4,500 m vs cospecies from 4,000 m	odorant binding	uncharacterized protein LOC117207992
Bombus kashmirensis from 4,500 m vs cospecies from 4,000 m	odorant binding	odorant receptor Or2-like
Bombus kashmirensis from 4,500 m vs cospecies from 4,000 m	odorant binding	uncharacterized protein LOC117159186
Bombus kashmirensis from 4,500 m vs cospecies from 4,000 m	odorant binding	uncharacterized protein LOC117151810
Bombus kashmirensis from 4,500 m vs cospecies from 4,000 m	odorant binding	odorant receptor 9a-like isoform X4
Bombus kashmirensis from 4,500 m vs cospecies from 4,000 m	odorant binding	general odorant-binding protein 56d-like
Bombus kashmirensis from 4,500 m vs cospecies from 4,000 m	odorant binding	uncharacterized protein LOC117242724
Bombus kashmirensis from 4,500 m vs cospecies from 4,000 m	odorant binding	odorant receptor 2a-like
Bombus kashmirensis from 4,500 m vs cospecies from 4,000 m	odorant binding	odorant receptor Or2-like
Bombus kashmirensis from 4,500 m vs cospecies from 4,000 m	odorant binding	uncharacterized protein LOC100645203
Bombus kashmirensis from 4,500 m vs cospecies from 4,000 m	odorant binding	uncharacterized protein LOC110119172
Bombus kashmirensis from 4,500 m vs cospecies from 4,000 m	odorant binding	odorant receptor 13a-like
Bombus kashmirensis from 4,500 m vs cospecies from 4,000 m	odorant binding	odorant receptor 82a
Bombus kashmirensis from 4,500 m vs cospecies from 4,000 m	odorant binding	general odorant-binding protein 56d-like isoform X1
Bombus kashmirensis from 4,500 m vs cospecies from 4,000 m	odorant binding	odorant receptor 83a-like
Bombus kashmirensis from 4,500 m vs cospecies from 4,000 m	S-methyltransferase activity	predicted protein
Bombus kashmirensis from 4,500 m vs cospecies from 4,000 m	S-methyltransferase activity	putative 5-methyltetrahydropteroyltriglutamate--homocysteine S-methyltransferase, partial
Bombus kashmirensis from 4,500 m vs cospecies from 4,000 m	S-methyltransferase activity	5-methyltetrahydropteroyltriglutamate--homocysteine methyltransferase-like
Bombus kashmirensis from 4,500 m vs cospecies from 4,000 m	S-methyltransferase activity	5-methyltetrahydropteroyltriglutamate--homocysteine S-methyltransferase-like protein
Bombus kashmirensis from 4,500 m vs cospecies from 4,000 m	S-methyltransferase activity	Oidioi.mRNA.OKI2018_I69.XSR.g16893.t1.cds
Bombus kashmirensis from 4,500 m vs cospecies from 4,000 m	S-methyltransferase activity	5-methyltetrahydropteroyltriglutamate--homocysteine S-methyltransferase-like protein
Bombus kashmirensis from 4,500 m vs cospecies from 4,000 m	S-methyltransferase activity	5-methyltetrahydropteroyltriglutamate--homocysteine methyltransferase, partial
Bombus kashmirensis from 4,500 m vs cospecies from 4,000 m	S-methyltransferase activity	hypothetical protein FQR65_LT11248
Bombus kashmirensis from 4,500 m vs cospecies from 4,000 m	S-methyltransferase activity	predicted protein
Bombus kashmirensis from 4,500 m vs cospecies from 4,000 m	S-methyltransferase activity	homocysteine S-methyltransferase-like protein
Bombus kashmirensis from 4,500 m vs cospecies from 4,000 m	S-methyltransferase activity	5-methyltetrahydropteroyltriglutamate--homocysteine methyltransferase
Bombus kashmirensis from 4,500 m vs cospecies from 4,000 m	S-methyltransferase activity	5-methyltetrahydropteroyltriglutamate--homocysteine methyltransferase, partial
Bombus kashmirensis from 4,500 m vs cospecies from 4,000 m	S-methyltransferase activity	homocysteine S-methyltransferase-like protein
Bombus kashmirensis from 4,500 m vs cospecies from 4,000 m	S-methyltransferase activity	hypothetical protein FQR65_LT19372
Bombus kashmirensis from 4,500 m vs cospecies from 4,000 m	ion channel complex	voltage-dependent calcium channel type A subunit alpha-1 isoform X12
Bombus kashmirensis from 4,500 m vs cospecies from 4,000 m	ion channel complex	sodium channel protein, partial
Bombus kashmirensis from 4,500 m vs cospecies from 4,000 m	ion channel complex	hypothetical protein E2986_13878
Bombus kashmirensis from 4,500 m vs cospecies from 4,000 m	ion channel complex	voltage-dependent L-type calcium channel subunit beta-2-like isoform X4
Bombus kashmirensis from 4,500 m vs cospecies from 4,000 m	ion channel complex	potassium voltage-gated channel protein Shaker-like
Bombus kashmirensis from 4,500 m vs cospecies from 4,000 m	ion channel complex	Voltage-dependent calcium channel type D subunit alpha-1, partial
Bombus kashmirensis from 4,500 m vs cospecies from 4,000 m	ion channel complex	sodium channel protein para
Bombus kashmirensis from 4,500 m vs cospecies from 4,000 m	ion channel complex	uncharacterized protein LOC100741435 isoform X3
Bombus kashmirensis from 4,500 m vs cospecies from 4,000 m	ion channel complex	voltage-gated sodium channel
Bombus kashmirensis from 4,500 m vs cospecies from 4,000 m	ion channel complex	hypothetical protein
Bombus kashmirensis from 4,500 m vs cospecies from 4,000 m	ion channel complex	unnamed protein product, partial
Bombus kashmirensis from 4,500 m vs cospecies from 4,000 m	ion channel complex	muscle calcium channel subunit alpha-1 isoform X1
Bombus kashmirensis from 4,500 m vs cospecies from 4,000 m	ion channel complex	voltage-dependent calcium channel type A subunit alpha-1 isoform X9
Bombus kashmirensis from 4,500 m vs cospecies from 4,000 m	ion channel complex	voltage-dependent L-type calcium channel subunit beta-2 isoform X2
Bombus kashmirensis from 4,500 m vs cospecies from 4,000 m	ion channel complex	bestrophin-2 isoform X2
Bombus kashmirensis from 4,500 m vs cospecies from 4,000 m	ion channel complex	potassium voltage-gated channel protein Shal isoform X1
Bombus kashmirensis from 4,500 m vs cospecies from 4,000 m	ion channel complex	voltage-dependent calcium channel type A subunit alpha-1 isoform X12
Bombus kashmirensis from 4,500 m vs cospecies from 4,000 m	ion channel complex	unnamed protein product
Bombus kashmirensis from 4,500 m vs cospecies from 4,000 m	ion channel complex	voltage-dependent calcium channel type D subunit alpha-1, partial
Bombus kashmirensis from 4,500 m vs cospecies from 4,000 m	ion channel complex	voltage-dependent L-type calcium channel subunit alpha-1D-like isoform X2
Bombus kashmirensis from 4,500 m vs cospecies from 4,000 m	ion channel complex	voltage dependent calcium channel type D subunit
Bombus kashmirensis from 4,500 m vs cospecies from 4,000 m	ion channel complex	sodium channel protein 60E-like isoform X3
Bombus kashmirensis from 4,500 m vs cospecies from 4,000 m	ion channel complex	predicted protein, partial
Bombus kashmirensis from 4,500 m vs cospecies from 4,000 m	ion channel complex	bestrophin-4-like
Bombus kashmirensis from 4,500 m vs cospecies from 4,000 m	ion channel complex	Sodium channel protein para
Bombus kashmirensis from 4,500 m vs cospecies from 4,000 m	ion channel complex	protein tweety isoform X2
Bombus kashmirensis from 4,500 m vs cospecies from 4,000 m	ion channel complex	hypothetical protein J437_LFUL011490
Bombus kashmirensis from 4,500 m vs cospecies from 4,000 m	ion channel complex	hypothetical protein E2986_13413
Bombus kashmirensis from 4,500 m vs cospecies from 4,000 m	ion channel complex	hypothetical protein BaRGS_005129
Bombus kashmirensis from 4,500 m vs cospecies from 4,000 m	ion channel complex	sodium channel protein type 9 subunit alpha isoform X3
Bombus kashmirensis from 4,500 m vs cospecies from 4,000 m	ion channel complex	chloride intracellular channel protein
Bombus kashmirensis from 4,500 m vs cospecies from 4,000 m	ion channel complex	uncharacterized protein LOC115242384 isoform X2
Bombus kashmirensis from 4,500 m vs cospecies from 4,000 m	ion channel complex	voltage-dependent calcium channel type A subunit alpha-1 isoform X12
Bombus kashmirensis from 4,500 m vs cospecies from 4,000 m	ion channel complex	PREDICTED: mitochondrial uncoupling protein 4-like
Bombus kashmirensis from 4,500 m vs cospecies from 4,000 m	ion channel complex	Voltage-dependent L-type calcium channel subunit beta-2
Bombus kashmirensis from 4,500 m vs cospecies from 4,000 m	ion channel complex	uncharacterized protein LOC118430856
Bombus kashmirensis from 4,500 m vs cospecies from 4,000 m	structural constituent of cuticle	endocuticle structural glycoprotein SgAbd-8
Bombus kashmirensis from 4,500 m vs cospecies from 4,000 m	structural constituent of cuticle	endocuticle structural glycoprotein SgAbd-2-like
Bombus kashmirensis from 4,500 m vs cospecies from 4,000 m	structural constituent of cuticle	uncharacterized protein LOC117236177
Bombus kashmirensis from 4,500 m vs cospecies from 4,000 m	structural constituent of cuticle	cuticle protein 21-like
Bombus kashmirensis from 4,500 m vs cospecies from 4,000 m	structural constituent of cuticle	flexible cuticle protein 12
Bombus kashmirensis from 4,500 m vs cospecies from 4,000 m	structural constituent of cuticle	pupal cuticle protein C1B
Bombus kashmirensis from 4,500 m vs cospecies from 4,000 m	structural constituent of cuticle	uncharacterized protein LOC100647905 isoform X1
Bombus kashmirensis from 4,500 m vs cospecies from 4,000 m	structural constituent of cuticle	uncharacterized protein LOC100642572
Bombus kashmirensis from 4,500 m vs cospecies from 4,000 m	structural constituent of cuticle	N66 matrix protein isoform X4
Bombus kashmirensis from 4,500 m vs cospecies from 4,000 m	structural constituent of cuticle	cuticle protein 14-like isoform X3
Bombus kashmirensis from 4,500 m vs cospecies from 4,000 m	structural constituent of cuticle	cuticle protein 21-like
Bombus kashmirensis from 4,500 m vs cospecies from 4,000 m	structural constituent of cuticle	cuticle protein 7-like isoform X2
Bombus kashmirensis from 4,500 m vs cospecies from 4,000 m	structural constituent of cuticle	pro-resilin-like isoform X1
Bombus kashmirensis from 4,500 m vs cospecies from 4,000 m	structural constituent of cuticle	cuticle protein 14-like isoform X2
Bombus kashmirensis from 4,500 m vs cospecies from 4,000 m	structural constituent of cuticle	putative cuticle protein RR2-8, partial
Bombus kashmirensis from 4,500 m vs cospecies from 4,000 m	structural constituent of cuticle	uncharacterized protein LOC100746452
Bombus kashmirensis from 4,500 m vs cospecies from 4,000 m	structural constituent of cuticle	uncharacterized protein LOC100898803 isoform X1
Bombus kashmirensis from 4,500 m vs cospecies from 4,000 m	structural constituent of cuticle	endocuticle structural glycoprotein SgAbd-1 isoform X3
Bombus kashmirensis from 4,500 m vs cospecies from 4,000 m	structural constituent of cuticle	uncharacterized protein LOC117155893 isoform X1
Bombus kashmirensis from 4,500 m vs cospecies from 4,000 m	structural constituent of cuticle	cuticle protein 19-like
Bombus kashmirensis from 4,500 m vs cospecies from 4,000 m	structural constituent of cuticle	endocuticle structural glycoprotein SgAbd-8-like
Bombus kashmirensis from 4,500 m vs cospecies from 4,000 m	structural constituent of cuticle	endocuticle structural glycoprotein SgAbd-4
Bombus kashmirensis from 4,500 m vs cospecies from 4,000 m	structural constituent of cuticle	adult-specific cuticular protein ACP-22-like
Bombus kashmirensis from 4,500 m vs cospecies from 4,000 m	structural constituent of cuticle	cuticle protein 19-like isoform X2
Bombus kashmirensis from 4,500 m vs cospecies from 4,000 m	structural constituent of cuticle	collagen alpha-5(IV) chain-like
Bombus kashmirensis from 4,500 m vs cospecies from 4,000 m	structural constituent of cuticle	pupal cuticle protein 20-like
Bombus kashmirensis from 4,500 m vs cospecies from 4,000 m	structural constituent of cuticle	uncharacterized protein LOC117165085 isoform X1
Bombus kashmirensis from 4,500 m vs cospecies from 4,000 m	structural constituent of cuticle	global transcription regulator sge1-like
Bombus kashmirensis from 4,500 m vs cospecies from 4,000 m	structural constituent of cuticle	uncharacterized protein LOC100741867 isoform X3
Bombus kashmirensis from 4,500 m vs cospecies from 4,000 m	structural constituent of cuticle	pupal cuticle protein 20
Bombus kashmirensis from 4,500 m vs cospecies from 4,000 m	structural constituent of cuticle	cuticle protein 21.3-like
Bombus kashmirensis from 4,500 m vs cospecies from 4,000 m	structural constituent of cuticle	endocuticle structural glycoprotein SgAbd-1
Bombus kashmirensis from 4,500 m vs cospecies from 4,000 m	structural constituent of cuticle	uncharacterized protein LOC100642587
Bombus kashmirensis from 4,500 m vs cospecies from 4,000 m	structural constituent of cuticle	pupal cuticle protein C1B-like
Bombus kashmirensis from 4,500 m vs cospecies from 4,000 m	structural constituent of cuticle	endocuticle structural glycoprotein SgAbd-8-like
Bombus kashmirensis from 4,500 m vs cospecies from 4,000 m	structural constituent of cuticle	pro-resilin-like isoform X2
Bombus kashmirensis from 4,500 m vs cospecies from 4,000 m	structural constituent of cuticle	uncharacterized protein LOC100749789
Bombus kashmirensis from 4,500 m vs cospecies from 4,000 m	structural constituent of cuticle	cuticle protein 19.8
Bombus kashmirensis from 4,500 m vs cospecies from 4,000 m	structural constituent of cuticle	SWI/SNF chromatin-remodeling complex subunit SNF5-like
Bombus kashmirensis from 4,500 m vs cospecies from 4,000 m	structural constituent of cuticle	flexible cuticle protein 12-like
Bombus kashmirensis from 4,500 m vs cospecies from 4,000 m	structural constituent of cuticle	endocuticle structural glycoprotein ABD-4-like
Bombus kashmirensis from 4,500 m vs cospecies from 4,000 m	structural constituent of cuticle	procyclic form-specific polypeptide B1-alpha
Bombus kashmirensis from 4,500 m vs cospecies from 4,000 m	structural constituent of cuticle	uncharacterized protein LOC100643884
Bombus kashmirensis from 4,500 m vs cospecies from 4,000 m	protein lipidation	PREDICTED: glycylpeptide N-tetradecanoyltransferase 2-like
Bombus kashmirensis from 4,500 m vs cospecies from 4,000 m	protein lipidation	phosphatidylinositol N-acetylglucosaminyltransferase subunit P-like
Bombus kashmirensis from 4,500 m vs cospecies from 4,000 m	protein lipidation	palmitoyltransferase ZDHHC15B-like isoform X2
Bombus kashmirensis from 4,500 m vs cospecies from 4,000 m	protein lipidation	probable palmitoyltransferase ZDHHC14
Bombus kashmirensis from 4,500 m vs cospecies from 4,000 m	protein lipidation	phosphatidylinositol-glycan biosynthesis class W protein-like
Bombus kashmirensis from 4,500 m vs cospecies from 4,000 m	protein lipidation	GPI ethanolamine phosphate transferase 1-like
Bombus kashmirensis from 4,500 m vs cospecies from 4,000 m	protein lipidation	ubiquitin-like-conjugating enzyme ATG10
Bombus kashmirensis from 4,500 m vs cospecies from 4,000 m	protein lipidation	phosphatidylinositol N-acetylglucosaminyltransferase subunit A-like
Bombus kashmirensis from 4,500 m vs cospecies from 4,000 m	protein lipidation	Post-GPI attachment to proteins factor 3
Bombus kashmirensis from 4,500 m vs cospecies from 4,000 m	protein lipidation	unnamed protein product
Bombus kashmirensis from 4,500 m vs cospecies from 4,000 m	protein lipidation	N-acetylglucosaminyl-phosphatidylinositol de-N-acetylase
Bombus kashmirensis from 4,500 m vs cospecies from 4,000 m	protein lipidation	phosphatidylinositol N-acetylglucosaminyltransferase subunit Q-like, partial
Bombus kashmirensis from 4,500 m vs cospecies from 4,000 m	protein lipidation	autophagy protein 5-like
Bombus kashmirensis from 4,500 m vs cospecies from 4,000 m	protein lipidation	PIGF
Bombus kashmirensis from 4,500 m vs cospecies from 4,000 m	protein lipidation	post-GPI attachment to proteins factor 3
Bombus kashmirensis from 4,500 m vs cospecies from 4,000 m	protein lipidation	Beta-1,3-galactosyltransferase 6
Bombus kashmirensis from 4,500 m vs cospecies from 4,000 m	protein lipidation	GPI mannosyltransferase 1
Bombus kashmirensis from 4,500 m vs cospecies from 4,000 m	protein lipidation	N-acetylglucosaminyl-phosphatidylinositol biosynthetic protein, partial
Bombus kashmirensis from 4,500 m vs cospecies from 4,000 m	protein lipidation	GPI ethanolamine phosphate transferase 1, partial
Bombus kashmirensis from 4,500 m vs cospecies from 4,000 m	protein lipidation	PREDICTED: palmitoyltransferase ZDHHC18 isoform X2
Bombus kashmirensis from 4,500 m vs cospecies from 4,000 m	protein lipidation	Glycylpeptide N-tetradecanoyltransferase-like
Bombus kashmirensis from 4,500 m vs cospecies from 4,000 m	protein lipidation	Phosphatidylinositol N-acetylglucosaminyltransferase subunit C
Bombus kashmirensis from 4,500 m vs cospecies from 4,000 m	protein lipidation	hypothetical protein JTE90_023339
Bombus kashmirensis from 4,500 m vs cospecies from 4,000 m	protein lipidation	autophagy protein 12-like
Bombus kashmirensis from 4,500 m vs cospecies from 4,000 m	protein lipidation	PREDICTED: N-acetylglucosaminyl-phosphatidylinositol de-N-acetylase-like
Bombus kashmirensis from 4,500 m vs cospecies from 4,000 m	protein lipidation	unnamed protein product
Bombus kashmirensis from 4,500 m vs cospecies from 4,000 m	protein lipidation	WD repeat domain phosphoinositide-interacting protein 3-like
Bombus kashmirensis from 4,500 m vs cospecies from 4,000 m	protein lipidation	GPI mannosyltransferase 2
Bombus kashmirensis from 4,500 m vs cospecies from 4,000 m	protein lipidation	phosphatidylinositol N-acetylglucosaminyltransferase subunit C isoform X1
Bombus kashmirensis from 4,500 m vs cospecies from 4,000 m	protein lipidation	PREDICTED: GPI ethanolamine phosphate transferase 3-like isoform X1
Bombus kashmirensis from 4,500 m vs cospecies from 4,000 m	protein lipidation	N-acetylglucosaminyl-phosphatidylinositol biosynthetic protein-like
Bombus kashmirensis from 4,500 m vs cospecies from 4,000 m	protein lipidation	unnamed protein product
Bombus kashmirensis from 4,500 m vs cospecies from 4,000 m	protein lipidation	GPI mannosyltransferase 1-like
Bombus kashmirensis from 4,500 m vs cospecies from 4,000 m	G-protein coupled receptor activity	uncharacterized protein LOC100649440
Bombus kashmirensis from 4,500 m vs cospecies from 4,000 m	G-protein coupled receptor activity	putative gustatory receptor 28b
Bombus kashmirensis from 4,500 m vs cospecies from 4,000 m	G-protein coupled receptor activity	LOW QUALITY PROTEIN: uncharacterized protein LOC100650806
Bombus kashmirensis from 4,500 m vs cospecies from 4,000 m	G-protein coupled receptor activity	metabotropic glutamate receptor 6-like
Bombus kashmirensis from 4,500 m vs cospecies from 4,000 m	G-protein coupled receptor activity	rhodopsin
Bombus kashmirensis from 4,500 m vs cospecies from 4,000 m	G-protein coupled receptor activity	Calcitonin receptor
Bombus kashmirensis from 4,500 m vs cospecies from 4,000 m	G-protein coupled receptor activity	protein trapped in endoderm-1
Bombus kashmirensis from 4,500 m vs cospecies from 4,000 m	G-protein coupled receptor activity	lutropin-choriogonadotropic hormone receptor isoform X4
Bombus kashmirensis from 4,500 m vs cospecies from 4,000 m	G-protein coupled receptor activity	probable G-protein coupled receptor B0563.6
Bombus kashmirensis from 4,500 m vs cospecies from 4,000 m	G-protein coupled receptor activity	neuropeptide CCHamide-1 receptor-like isoform X1
Bombus kashmirensis from 4,500 m vs cospecies from 4,000 m	G-protein coupled receptor activity	probable G-protein coupled receptor Mth-like 1 isoform X1
Bombus kashmirensis from 4,500 m vs cospecies from 4,000 m	G-protein coupled receptor activity	Muscarinic acetylcholine receptor M5
Bombus kashmirensis from 4,500 m vs cospecies from 4,000 m	G-protein coupled receptor activity	trissin receptor
Bombus kashmirensis from 4,500 m vs cospecies from 4,000 m	G-protein coupled receptor activity	pyrokinin-1 receptor
Bombus kashmirensis from 4,500 m vs cospecies from 4,000 m	G-protein coupled receptor activity	alpha-2B adrenergic receptor
Bombus kashmirensis from 4,500 m vs cospecies from 4,000 m	G-protein coupled receptor activity	opsin, blue-sensitive
Bombus kashmirensis from 4,500 m vs cospecies from 4,000 m	G-protein coupled receptor activity	octopamine receptor Oamb
Bombus kashmirensis from 4,500 m vs cospecies from 4,000 m	G-protein coupled receptor activity	cardioacceleratory peptide receptor isoform X1
Bombus kashmirensis from 4,500 m vs cospecies from 4,000 m	G-protein coupled receptor activity	neuropeptides capa receptor isoform X2
Bombus kashmirensis from 4,500 m vs cospecies from 4,000 m	G-protein coupled receptor activity	trace amine-associated receptor 9 isoform X1
Bombus kashmirensis from 4,500 m vs cospecies from 4,000 m	G-protein coupled receptor activity	PREDICTED: uncharacterized protein LOC108555865
Bombus kashmirensis from 4,500 m vs cospecies from 4,000 m	G-protein coupled receptor activity	parathyroid hormone/parathyroid hormone-related peptide receptor-like isoform X3
Bombus kashmirensis from 4,500 m vs cospecies from 4,000 m	G-protein coupled receptor activity	PDF receptor isoform X3
Bombus kashmirensis from 4,500 m vs cospecies from 4,000 m	G-protein coupled receptor activity	muscarinic acetylcholine receptor DM1
Bombus kashmirensis from 4,500 m vs cospecies from 4,000 m	G-protein coupled receptor activity	sex peptide receptor
Bombus kashmirensis from 4,500 m vs cospecies from 4,000 m	G-protein coupled receptor activity	tachykinin-like peptides receptor 99D
Bombus kashmirensis from 4,500 m vs cospecies from 4,000 m	G-protein coupled receptor activity	PREDICTED: paired box protein Pax-6-like
Bombus kashmirensis from 4,500 m vs cospecies from 4,000 m	G-protein coupled receptor activity	protein bride of sevenless isoform X1
Bombus kashmirensis from 4,500 m vs cospecies from 4,000 m	G-protein coupled receptor activity	octopamine receptor beta-3R-like isoform X1
Bombus kashmirensis from 4,500 m vs cospecies from 4,000 m	G-protein coupled receptor activity	prolactin-releasing peptide receptor-like
Bombus kashmirensis from 4,500 m vs cospecies from 4,000 m	G-protein coupled receptor activity	octopamine receptor beta-3R
Bombus kashmirensis from 4,500 m vs cospecies from 4,000 m	G-protein coupled receptor activity	opsin, ultraviolet-sensitive
Bombus kashmirensis from 4,500 m vs cospecies from 4,000 m	G-protein coupled receptor activity	lutropin-choriogonadotropic hormone receptor isoform X3
Bombus kashmirensis from 4,500 m vs cospecies from 4,000 m	G-protein coupled receptor activity	RYamide receptor-like isoform X1
Bombus kashmirensis from 4,500 m vs cospecies from 4,000 m	G-protein coupled receptor activity	calcitonin receptor-like isoform X5
Bombus kashmirensis from 4,500 m vs cospecies from 4,000 m	G-protein coupled receptor activity	probable G-protein coupled receptor Mth-like 3, partial
Bombus kashmirensis from 4,500 m vs cospecies from 4,000 m	G-protein coupled receptor activity	uncharacterized protein LOC100740858 isoform X2
Bombus kashmirensis from 4,500 m vs cospecies from 4,000 m	G-protein coupled receptor activity	gamma-aminobutyric acid type B receptor subunit 2 isoform X1
Bombus kashmirensis from 4,500 m vs cospecies from 4,000 m	G-protein coupled receptor activity	5-hydroxytryptamine receptor 2A isoform X2
Bombus kashmirensis from 4,500 m vs cospecies from 4,000 m	G-protein coupled receptor activity	gonadotropin-releasing hormone receptor isoform X2
Bombus kashmirensis from 4,500 m vs cospecies from 4,000 m	G-protein coupled receptor activity	G-protein coupled receptor moody isoform X2
Bombus kashmirensis from 4,500 m vs cospecies from 4,000 m	G-protein coupled receptor activity	G-protein coupled receptor Mth2 isoform X1
Bombus kashmirensis from 4,500 m vs cospecies from 4,000 m	G-protein coupled receptor activity	PREDICTED: 5-hydroxytryptamine receptor 2B-like
Bombus kashmirensis from 4,500 m vs cospecies from 4,000 m	G-protein coupled receptor activity	metabotropic glutamate receptor 2 isoform X2
Bombus kashmirensis from 4,500 m vs cospecies from 4,000 m	G-protein coupled receptor activity	tyramine receptor 1
Bombus kashmirensis from 4,500 m vs cospecies from 4,000 m	G-protein coupled receptor activity	QRFP-like peptide receptor isoform X1
Bombus kashmirensis from 4,500 m vs cospecies from 4,000 m	G-protein coupled receptor activity	probable muscarinic acetylcholine receptor gar-1
Bombus kashmirensis from 4,500 m vs cospecies from 4,000 m	G-protein coupled receptor activity	adenosine receptor A2b
Bombus kashmirensis from 4,500 m vs cospecies from 4,000 m	G-protein coupled receptor activity	beta-3 adrenergic receptor-like isoform X3
Bombus kashmirensis from 4,500 m vs cospecies from 4,000 m	G-protein coupled receptor activity	protein smoothened isoform X1
Bombus kashmirensis from 4,500 m vs cospecies from 4,000 m	G-protein coupled receptor activity	rhodopsin-like isoform X3
Bombus kashmirensis from 4,500 m vs cospecies from 4,000 m	G-protein coupled receptor activity	adipokinetic hormone receptor isoform 1
Bombus kashmirensis from 4,500 m vs cospecies from 4,000 m	G-protein coupled receptor activity	gamma-aminobutyric acid type B receptor subunit 1 isoform X1
Bombus kashmirensis from 4,500 m vs cospecies from 4,000 m	G-protein coupled receptor activity	metabotropic glutamate receptor 7-like isoform X3
Bombus kashmirensis from 4,500 m vs cospecies from 4,000 m	G-protein coupled receptor activity	thyrotropin-releasing hormone receptor
Bombus kashmirensis from 4,500 m vs cospecies from 4,000 m	G-protein coupled receptor activity	beta-2 adrenergic receptor
Bombus kashmirensis from 4,500 m vs cospecies from 4,000 m	G-protein coupled receptor activity	secretin receptor
Bombus kashmirensis from 4,500 m vs cospecies from 4,000 m	G-protein coupled receptor activity	interleukin-1 receptor-associated kinase 4-like
Bombus kashmirensis from 4,500 m vs cospecies from 4,000 m	G-protein coupled receptor activity	protein MTO1 homolog, mitochondrial
Bombus kashmirensis from 4,500 m vs cospecies from 4,000 m	G-protein coupled receptor activity	protein CASC3 isoform X2
Bombus kashmirensis from 4,500 m vs cospecies from 4,000 m	G-protein coupled receptor activity	allatostatin-A receptor
Bombus kashmirensis from 4,500 m vs cospecies from 4,000 m	G-protein coupled receptor activity	RYamide receptor-like isoform X2
Bombus kashmirensis from 4,500 m vs cospecies from 4,000 m	G-protein coupled receptor activity	modular serine protease
Bombus kashmirensis from 4,500 m vs cospecies from 4,000 m	G-protein coupled receptor activity	probable G-protein coupled receptor B0563.6
Bombus kashmirensis from 4,500 m vs cospecies from 4,000 m	G-protein coupled receptor activity	FMRFamide receptor
Bombus kashmirensis from 4,500 m vs cospecies from 4,000 m	G-protein coupled receptor activity	adhesion G protein-coupled receptor L3-like isoform X3
Bombus kashmirensis from 4,500 m vs cospecies from 4,000 m	G-protein coupled receptor activity	adhesion G protein-coupled receptor A3 isoform X2
Bombus kashmirensis from 4,500 m vs cospecies from 4,000 m	G-protein coupled receptor activity	latrophilin Cirl isoform X4
Bombus kashmirensis from 4,500 m vs cospecies from 4,000 m	G-protein coupled receptor activity	pyrokinin-1 receptor
Bombus kashmirensis from 4,500 m vs cospecies from 4,000 m	G-protein coupled receptor activity	uncharacterized protein LOC100745364 isoform X1
Bombus kashmirensis from 4,500 m vs cospecies from 4,000 m	G-protein coupled receptor activity	orexin receptor type 1 isoform X1
Bombus kashmirensis from 4,500 m vs cospecies from 4,000 m	G-protein coupled receptor activity	neuropeptides capa receptor-like
Bombus kashmirensis from 4,500 m vs cospecies from 4,000 m	G-protein coupled receptor activity	metabotropic glutamate receptor
Bombus kashmirensis from 4,500 m vs cospecies from 4,000 m	G-protein coupled receptor activity	5-hydroxytryptamine receptor-like isoform X3
Bombus kashmirensis from 4,500 m vs cospecies from 4,000 m	G-protein coupled receptor activity	5-hydroxytryptamine receptor 2C
Bombus kashmirensis from 4,500 m vs cospecies from 4,000 m	G-protein coupled receptor activity	uncharacterized protein LOC117158212
Bombus kashmirensis from 4,500 m vs cospecies from 4,000 m	G-protein coupled receptor activity	dopamine D2-like receptor isoform X3
Bombus kashmirensis from 4,500 m vs cospecies from 4,000 m	G-protein coupled receptor activity	G-protein coupled receptor moody isoform X2
Bombus kashmirensis from 4,500 m vs cospecies from 4,000 m	G-protein coupled receptor activity	neuropeptide CCHamide-1 receptor-like
Bombus kashmirensis from 4,500 m vs cospecies from 4,000 m	G-protein coupled receptor activity	metabotropic glutamate receptor 2 isoform X2
Bombus kashmirensis from 4,500 m vs cospecies from 4,000 m	G-protein coupled receptor activity	dopamine receptor 2
Bombus kashmirensis from 4,500 m vs cospecies from 4,000 m	G-protein coupled receptor activity	Metabotropic glutamate receptor 7
Bombus kashmirensis from 4,500 m vs cospecies from 4,000 m	G-protein coupled receptor activity	tachykinin-like peptides receptor 86C isoform X1
Bombus kashmirensis from 4,500 m vs cospecies from 4,000 m	G-protein coupled receptor activity	probable G-protein coupled receptor 139
Bombus kashmirensis from 4,500 m vs cospecies from 4,000 m	G-protein coupled receptor activity	muscarinic acetylcholine receptor M4
Bombus kashmirensis from 4,500 m vs cospecies from 4,000 m	G-protein coupled receptor activity	relaxin receptor 1
Bombus kashmirensis from 4,500 m vs cospecies from 4,000 m	G-protein coupled receptor activity	diuretic hormone receptor isoform X2
Bombus kashmirensis from 4,500 m vs cospecies from 4,000 m	G-protein coupled receptor activity	octopamine receptor beta-2R isoform X2
Bombus kashmirensis from 4,500 m vs cospecies from 4,000 m	G-protein coupled receptor activity	RYamide receptor isoform X1
Bombus kashmirensis from 4,500 m vs cospecies from 4,000 m	G-protein coupled receptor activity	probable G-protein coupled receptor CG31760 isoform X3
Bombus kashmirensis from 4,500 m vs cospecies from 4,000 m	G-protein coupled receptor activity	uncharacterized protein LOC100741614 isoform X2
Bombus kashmirensis from 4,500 m vs cospecies from 4,000 m	G-protein coupled receptor activity	G-protein coupled receptor Mth2-like
Bombus kashmirensis from 4,500 m vs cospecies from 4,000 m	G-protein coupled receptor activity	probable G-protein coupled receptor 158
Bombus kashmirensis from 4,500 m vs cospecies from 4,000 m	G-protein coupled receptor activity	G-protein coupled receptor Mth2-like
Bombus kashmirensis from 4,500 m vs cospecies from 4,000 m	G-protein coupled receptor activity	tachykinin-like peptides receptor 99D isoform X2
Bombus kashmirensis from 4,500 m vs cospecies from 4,000 m	G-protein coupled receptor activity	neuropeptides capa receptor-like
Bombus kashmirensis from 4,500 m vs cospecies from 4,000 m	G-protein coupled receptor activity	growth hormone secretagogue receptor type 1 isoform X3
Bombus kashmirensis from 4,500 m vs cospecies from 4,000 m	G-protein coupled receptor activity	sex peptide receptor
Bombus kashmirensis from 4,500 m vs cospecies from 4,000 m	5-methyltetrahydropteroyltri-L-glutamate-dependent methyltransferase activity	predicted protein
Bombus kashmirensis from 4,500 m vs cospecies from 4,000 m	5-methyltetrahydropteroyltri-L-glutamate-dependent methyltransferase activity	putative 5-methyltetrahydropteroyltriglutamate--homocysteine S-methyltransferase, partial
Bombus kashmirensis from 4,500 m vs cospecies from 4,000 m	5-methyltetrahydropteroyltri-L-glutamate-dependent methyltransferase activity	5-methyltetrahydropteroyltriglutamate--homocysteine methyltransferase-like
Bombus kashmirensis from 4,500 m vs cospecies from 4,000 m	5-methyltetrahydropteroyltri-L-glutamate-dependent methyltransferase activity	5-methyltetrahydropteroyltriglutamate--homocysteine S-methyltransferase-like protein
Bombus kashmirensis from 4,500 m vs cospecies from 4,000 m	5-methyltetrahydropteroyltri-L-glutamate-dependent methyltransferase activity	5-methyltetrahydropteroyltriglutamate--homocysteine S-methyltransferase-like protein
Bombus kashmirensis from 4,500 m vs cospecies from 4,000 m	5-methyltetrahydropteroyltri-L-glutamate-dependent methyltransferase activity	5-methyltetrahydropteroyltriglutamate--homocysteine methyltransferase, partial
Bombus kashmirensis from 4,500 m vs cospecies from 4,000 m	5-methyltetrahydropteroyltri-L-glutamate-dependent methyltransferase activity	hypothetical protein FQR65_LT11248
Bombus kashmirensis from 4,500 m vs cospecies from 4,000 m	5-methyltetrahydropteroyltri-L-glutamate-dependent methyltransferase activity	predicted protein
Bombus kashmirensis from 4,500 m vs cospecies from 4,000 m	5-methyltetrahydropteroyltri-L-glutamate-dependent methyltransferase activity	5-methyltetrahydropteroyltriglutamate--homocysteine methyltransferase
Bombus kashmirensis from 4,500 m vs cospecies from 4,000 m	5-methyltetrahydropteroyltri-L-glutamate-dependent methyltransferase activity	5-methyltetrahydropteroyltriglutamate--homocysteine methyltransferase, partial
Bombus kashmirensis from 4,500 m vs cospecies from 4,000 m	5-methyltetrahydropteroyltri-L-glutamate-dependent methyltransferase activity	hypothetical protein FQR65_LT19372
Bombus kashmirensis from 4,500 m vs cospecies from 4,000 m	ionotropic glutamate receptor activity	ionotropic receptor 25a-like
Bombus kashmirensis from 4,500 m vs cospecies from 4,000 m	ionotropic glutamate receptor activity	Glutamate receptor, ionotropic kainate
Bombus kashmirensis from 4,500 m vs cospecies from 4,000 m	ionotropic glutamate receptor activity	PREDICTED: uncharacterized protein LOC108575709
Bombus kashmirensis from 4,500 m vs cospecies from 4,000 m	ionotropic glutamate receptor activity	glutamate receptor ionotropic, kainate 2-like
Bombus kashmirensis from 4,500 m vs cospecies from 4,000 m	ionotropic glutamate receptor activity	ionotropic receptor 25a isoform X2
Bombus kashmirensis from 4,500 m vs cospecies from 4,000 m	ionotropic glutamate receptor activity	Glutamate receptor, ionotropic kainate 2
Bombus kashmirensis from 4,500 m vs cospecies from 4,000 m	ionotropic glutamate receptor activity	uncharacterized protein LOC105666710
Bombus kashmirensis from 4,500 m vs cospecies from 4,000 m	ionotropic glutamate receptor activity	ionotropic receptor 25a
Bombus kashmirensis from 4,500 m vs cospecies from 4,000 m	ionotropic glutamate receptor activity	glutamate receptor 1-like isoform X2
Bombus kashmirensis from 4,500 m vs cospecies from 4,000 m	ionotropic glutamate receptor activity	ionotropic receptor 25a
Bombus kashmirensis from 4,500 m vs cospecies from 4,000 m	ionotropic glutamate receptor activity	glutamate receptor ionotropic, kainate 2-like
Bombus kashmirensis from 4,500 m vs cospecies from 4,000 m	ionotropic glutamate receptor activity	uncharacterized protein LOC117217143 isoform X2
Bombus kashmirensis from 4,500 m vs cospecies from 4,000 m	ionotropic glutamate receptor activity	ionotropic receptor 25a isoform X2
Bombus kashmirensis from 4,500 m vs cospecies from 4,000 m	ionotropic glutamate receptor activity	glutamate receptor ionotropic, kainate 1-like isoform X1
Bombus kashmirensis from 4,500 m vs cospecies from 4,000 m	ionotropic glutamate receptor activity	NMDA receptor 1 isoform X3
Bombus kashmirensis from 4,500 m vs cospecies from 4,000 m	ionotropic glutamate receptor activity	glutamate receptor 1 isoform X2
Bombus kashmirensis from 4,500 m vs cospecies from 4,000 m	ionotropic glutamate receptor activity	glutamate receptor ionotropic, kainate 2 isoform X2
Bombus kashmirensis from 4,500 m vs cospecies from 4,000 m	ionotropic glutamate receptor activity	hypothetical protein KM043_016810
Bombus kashmirensis from 4,500 m vs cospecies from 4,000 m	ionotropic glutamate receptor activity	ionotropic receptor 7
Bombus kashmirensis from 4,500 m vs cospecies from 4,000 m	ionotropic glutamate receptor activity	uncharacterized protein LOC117217143 isoform X2
Bombus kashmirensis from 4,500 m vs cospecies from 4,000 m	ionotropic glutamate receptor activity	ionotropic receptor, partial
Bombus kashmirensis from 4,500 m vs cospecies from 4,000 m	chitin binding	hemocytin isoform X1
Bombus kashmirensis from 4,500 m vs cospecies from 4,000 m	chitin binding	unnamed protein product, partial
Bombus kashmirensis from 4,500 m vs cospecies from 4,000 m	chitin binding	protein obstructor-E
Bombus kashmirensis from 4,500 m vs cospecies from 4,000 m	chitin binding	fibrillin-1-like isoform X2
Bombus kashmirensis from 4,500 m vs cospecies from 4,000 m	chitin binding	probable chitinase 2
Bombus kashmirensis from 4,500 m vs cospecies from 4,000 m	chitin binding	uncharacterized protein LOC117163377
Bombus kashmirensis from 4,500 m vs cospecies from 4,000 m	chitin binding	hemocytin
Bombus kashmirensis from 4,500 m vs cospecies from 4,000 m	chitin binding	hypothetical protein E2986_11571
Bombus kashmirensis from 4,500 m vs cospecies from 4,000 m	chitin binding	probable chitinase 10 isoform X3
Bombus kashmirensis from 4,500 m vs cospecies from 4,000 m	chitin binding	putative protein TPRXL
Bombus kashmirensis from 4,500 m vs cospecies from 4,000 m	chitin binding	uncharacterized protein LOC100742537
Bombus kashmirensis from 4,500 m vs cospecies from 4,000 m	chitin binding	protein obstructor-E
Bombus kashmirensis from 4,500 m vs cospecies from 4,000 m	chitin binding	chondroitin proteoglycan-2
Bombus kashmirensis from 4,500 m vs cospecies from 4,000 m	chitin binding	chitinase-like protein Idgf4 isoform X2
Bombus kashmirensis from 4,500 m vs cospecies from 4,000 m	chitin binding	probable chitinase 10 isoform X3
Bombus kashmirensis from 4,500 m vs cospecies from 4,000 m	chitin binding	uncharacterized protein LOC110119308
Bombus kashmirensis from 4,500 m vs cospecies from 4,000 m	chitin binding	protein obstructor-E, partial
Bombus kashmirensis from 4,500 m vs cospecies from 4,000 m	chitin binding	hemocytin isoform X2
Bombus kashmirensis from 4,500 m vs cospecies from 4,000 m	chitin binding	DE-cadherin
Bombus kashmirensis from 4,500 m vs cospecies from 4,000 m	chitin binding	FK506-binding protein 5 isoform X2
Bombus kashmirensis from 4,500 m vs cospecies from 4,000 m	chitin binding	mucin-5AC isoform X3
Bombus kashmirensis from 4,500 m vs cospecies from 4,000 m	chitin binding	uncharacterized protein LOC100743850 isoform X1
Bombus kashmirensis from 4,500 m vs cospecies from 4,000 m	chitin binding	probable chitinase 10 isoform X2
Bombus kashmirensis from 4,500 m vs cospecies from 4,000 m	chitin binding	low-density lipoprotein receptor-like isoform X8
Bombus kashmirensis from 4,500 m vs cospecies from 4,000 m	chitin binding	uncharacterized protein LOC100741392 isoform X2
Bombus kashmirensis from 4,500 m vs cospecies from 4,000 m	chitin binding	hemocytin
Bombus kashmirensis from 4,500 m vs cospecies from 4,000 m	chitin binding	mucin-5AC isoform X3
Bombus kashmirensis from 4,500 m vs cospecies from 4,000 m	chitin binding	uncharacterized protein LOC110119233
Bombus kashmirensis from 4,500 m vs cospecies from 4,000 m	chitin binding	chitinase-3-like protein 2
Bombus kashmirensis from 4,500 m vs cospecies from 4,000 m	chitin binding	mucin-4 isoform X2
Bombus kashmirensis from 4,500 m vs cospecies from 4,000 m	chitin binding	mucin-17-like, partial
Bombus kashmirensis from 4,500 m vs cospecies from 4,000 m	chitin binding	putative uncharacterized protein DDB_G0282499 isoform X2
Bombus kashmirensis from 4,500 m vs cospecies from 4,000 m	chitin binding	uncharacterized protein LOC100643861
Bombus kashmirensis from 4,500 m vs cospecies from 4,000 m	chitin binding	uncharacterized protein LOC111244018 isoform X2
Bombus kashmirensis from 4,500 m vs cospecies from 4,000 m	chitin binding	probable chitinase 10
Bombus kashmirensis from 4,500 m vs cospecies from 4,000 m	chitin binding	AGAP004876-PA-like protein
Bombus kashmirensis from 4,500 m vs cospecies from 4,000 m	chitin binding	probable chitinase 2 isoform X1
Bombus kashmirensis from 4,500 m vs cospecies from 4,000 m	chitin binding	uncharacterized protein LOC100743444 isoform X1
Bombus kashmirensis from 4,500 m vs cospecies from 4,000 m	chitin binding	uncharacterized protein LOC100644082
Bombus kashmirensis from 4,500 m vs cospecies from 4,000 m	chitin binding	chitinase domain-containing protein 1 isoform X2
Bombus kashmirensis from 4,500 m vs cospecies from 4,000 m	chitin binding	uncharacterized protein LOC117212668
Bombus kashmirensis from 4,500 m vs cospecies from 4,000 m	chitin binding	mucin-19-like
Bombus kashmirensis from 4,500 m vs cospecies from 4,000 m	chitin binding	chitotriosidase-1
Bombus kashmirensis from 4,500 m vs cospecies from 4,000 m	chitin binding	CBN-APM-3 protein
Bombus kashmirensis from 4,500 m vs cospecies from 4,000 m	chitin binding	uncharacterized protein LOC100644767, partial
Bombus kashmirensis from 4,500 m vs cospecies from 4,000 m	chitin binding	putative endochitinase
Bombus kashmirensis from 4,500 m vs cospecies from 4,000 m	chitin binding	ubiquitin carboxyl-terminal hydrolase calypso isoform X1
Bombus kashmirensis from 4,500 m vs cospecies from 4,000 m	chitin binding	probable chitinase 10 isoform X3
Bombus kashmirensis from 4,500 m vs cospecies from 4,000 m	chitin binding	uncharacterized protein LOC100742970 isoform X1
Bombus kashmirensis from 4,500 m vs cospecies from 4,000 m	chitin binding	uncharacterized protein LOC100648524
Bombus kashmirensis from 4,500 m vs cospecies from 4,000 m	chitin binding	formin-like protein 13
Bombus kashmirensis from 4,500 m vs cospecies from 4,000 m	chitin binding	protein obstructor-E isoform X1
Bombus kashmirensis from 4,500 m vs cospecies from 4,000 m	chitin binding	uncharacterized protein LOC117204237 isoform X3
Bombus kashmirensis from 4,500 m vs cospecies from 4,000 m	chitin binding	latent TGFbeta binding protein precursor
Bombus kashmirensis from 4,500 m vs cospecies from 4,000 m	chitin binding	unnamed protein product
Bombus kashmirensis from 4,500 m vs cospecies from 4,000 m	chitin binding	mucin-3A isoform X2
Bombus kashmirensis from 4,500 m vs cospecies from 4,000 m	chitin binding	titin-like
Bombus kashmirensis from 4,500 m vs cospecies from 4,000 m	chitin binding	hemocytin isoform X2
Bombus kashmirensis from 4,500 m vs cospecies from 4,000 m	olfactory receptor activity	odorant receptor 4
Bombus kashmirensis from 4,500 m vs cospecies from 4,000 m	olfactory receptor activity	odorant receptor 65a-like
Bombus kashmirensis from 4,500 m vs cospecies from 4,000 m	olfactory receptor activity	odorant receptor 94b-like
Bombus kashmirensis from 4,500 m vs cospecies from 4,000 m	olfactory receptor activity	odorant receptor 13a-like
Bombus kashmirensis from 4,500 m vs cospecies from 4,000 m	olfactory receptor activity	odorant receptor 13a-like
Bombus kashmirensis from 4,500 m vs cospecies from 4,000 m	olfactory receptor activity	odorant receptor 13a
Bombus kashmirensis from 4,500 m vs cospecies from 4,000 m	olfactory receptor activity	uncharacterized protein LOC100748942
Bombus kashmirensis from 4,500 m vs cospecies from 4,000 m	olfactory receptor activity	odorant receptor 4-like
Bombus kashmirensis from 4,500 m vs cospecies from 4,000 m	olfactory receptor activity	uncharacterized protein LOC117230549
Bombus kashmirensis from 4,500 m vs cospecies from 4,000 m	olfactory receptor activity	odorant receptor 4-like
Bombus kashmirensis from 4,500 m vs cospecies from 4,000 m	olfactory receptor activity	odorant receptor 22c-like
Bombus kashmirensis from 4,500 m vs cospecies from 4,000 m	olfactory receptor activity	odorant receptor 13a-like
Bombus kashmirensis from 4,500 m vs cospecies from 4,000 m	olfactory receptor activity	uncharacterized protein LOC105680809 isoform X1
Bombus kashmirensis from 4,500 m vs cospecies from 4,000 m	olfactory receptor activity	gastrula zinc finger protein XlCGF57.1-like isoform X1
Bombus kashmirensis from 4,500 m vs cospecies from 4,000 m	olfactory receptor activity	uncharacterized protein LOC117207151
Bombus kashmirensis from 4,500 m vs cospecies from 4,000 m	olfactory receptor activity	odorant receptor 46a
Bombus kashmirensis from 4,500 m vs cospecies from 4,000 m	olfactory receptor activity	odorant receptor 22c-like
Bombus kashmirensis from 4,500 m vs cospecies from 4,000 m	olfactory receptor activity	odorant receptor 13a-like
Bombus kashmirensis from 4,500 m vs cospecies from 4,000 m	olfactory receptor activity	odorant receptor 24a-like isoform X1
Bombus kashmirensis from 4,500 m vs cospecies from 4,000 m	olfactory receptor activity	uncharacterized protein LOC100646940
Bombus kashmirensis from 4,500 m vs cospecies from 4,000 m	olfactory receptor activity	odorant receptor 82a-like isoform X1
Bombus kashmirensis from 4,500 m vs cospecies from 4,000 m	olfactory receptor activity	odorant receptor 9a-like
Bombus kashmirensis from 4,500 m vs cospecies from 4,000 m	olfactory receptor activity	odorant receptor 22c-like
Bombus kashmirensis from 4,500 m vs cospecies from 4,000 m	olfactory receptor activity	odorant receptor 13a-like
Bombus kashmirensis from 4,500 m vs cospecies from 4,000 m	olfactory receptor activity	odorant receptor 22c-like
Bombus kashmirensis from 4,500 m vs cospecies from 4,000 m	olfactory receptor activity	uncharacterized protein LOC117157823
Bombus kashmirensis from 4,500 m vs cospecies from 4,000 m	olfactory receptor activity	uncharacterized protein LOC117156409
Bombus kashmirensis from 4,500 m vs cospecies from 4,000 m	olfactory receptor activity	uncharacterized protein LOC117233073
Bombus kashmirensis from 4,500 m vs cospecies from 4,000 m	olfactory receptor activity	uncharacterized protein LOC100645294
Bombus kashmirensis from 4,500 m vs cospecies from 4,000 m	olfactory receptor activity	uncharacterized protein LOC117242709
Bombus kashmirensis from 4,500 m vs cospecies from 4,000 m	olfactory receptor activity	uncharacterized protein LOC110119609
Bombus kashmirensis from 4,500 m vs cospecies from 4,000 m	olfactory receptor activity	odorant receptor 13a-like
Bombus kashmirensis from 4,500 m vs cospecies from 4,000 m	olfactory receptor activity	odorant receptor Or2-like
Bombus kashmirensis from 4,500 m vs cospecies from 4,000 m	olfactory receptor activity	uncharacterized protein LOC117151810
Bombus kashmirensis from 4,500 m vs cospecies from 4,000 m	olfactory receptor activity	odorant receptor 9a-like isoform X4
Bombus kashmirensis from 4,500 m vs cospecies from 4,000 m	olfactory receptor activity	uncharacterized protein LOC117242724
Bombus kashmirensis from 4,500 m vs cospecies from 4,000 m	olfactory receptor activity	odorant receptor 2a-like
Bombus kashmirensis from 4,500 m vs cospecies from 4,000 m	olfactory receptor activity	odorant receptor Or2-like
Bombus kashmirensis from 4,500 m vs cospecies from 4,000 m	olfactory receptor activity	uncharacterized protein LOC110119172
Bombus kashmirensis from 4,500 m vs cospecies from 4,000 m	olfactory receptor activity	odorant receptor 13a-like
Bombus kashmirensis from 4,500 m vs cospecies from 4,000 m	olfactory receptor activity	odorant receptor 82a
Bombus kashmirensis from 4,500 m vs cospecies from 4,000 m	olfactory receptor activity	odorant receptor 83a-like
Bombus kashmirensis from 4,500 m vs cospecies from 4,000 m	transmitter-gated channel activity	Acetylcholine receptor subunit alpha
Bombus kashmirensis from 4,500 m vs cospecies from 4,000 m	transmitter-gated channel activity	neuronal acetylcholine receptor subunit alpha-7-like isoform X2
Bombus kashmirensis from 4,500 m vs cospecies from 4,000 m	transmitter-gated channel activity	ionotropic receptor 25a-like
Bombus kashmirensis from 4,500 m vs cospecies from 4,000 m	transmitter-gated channel activity	Glutamate receptor, ionotropic kainate
Bombus kashmirensis from 4,500 m vs cospecies from 4,000 m	transmitter-gated channel activity	PREDICTED: uncharacterized protein LOC108575709
Bombus kashmirensis from 4,500 m vs cospecies from 4,000 m	transmitter-gated channel activity	LOW QUALITY PROTEIN: neuronal acetylcholine receptor subunit alpha-10-like
Bombus kashmirensis from 4,500 m vs cospecies from 4,000 m	transmitter-gated channel activity	glutamate receptor ionotropic, kainate 2-like
Bombus kashmirensis from 4,500 m vs cospecies from 4,000 m	transmitter-gated channel activity	ionotropic receptor 25a isoform X2
Bombus kashmirensis from 4,500 m vs cospecies from 4,000 m	transmitter-gated channel activity	Glutamate receptor, ionotropic kainate 2
Bombus kashmirensis from 4,500 m vs cospecies from 4,000 m	transmitter-gated channel activity	uncharacterized protein LOC105666710
Bombus kashmirensis from 4,500 m vs cospecies from 4,000 m	transmitter-gated channel activity	ionotropic receptor 25a
Bombus kashmirensis from 4,500 m vs cospecies from 4,000 m	transmitter-gated channel activity	glutamate receptor 1-like isoform X2
Bombus kashmirensis from 4,500 m vs cospecies from 4,000 m	transmitter-gated channel activity	ionotropic receptor 25a
Bombus kashmirensis from 4,500 m vs cospecies from 4,000 m	transmitter-gated channel activity	acetylcholine receptor subunit alpha-like isoform X3
Bombus kashmirensis from 4,500 m vs cospecies from 4,000 m	transmitter-gated channel activity	glutamate receptor ionotropic, kainate 2-like
Bombus kashmirensis from 4,500 m vs cospecies from 4,000 m	transmitter-gated channel activity	uncharacterized protein LOC117217143 isoform X2
Bombus kashmirensis from 4,500 m vs cospecies from 4,000 m	transmitter-gated channel activity	ionotropic receptor 25a isoform X2
Bombus kashmirensis from 4,500 m vs cospecies from 4,000 m	transmitter-gated channel activity	glutamate receptor ionotropic, kainate 1-like isoform X1
Bombus kashmirensis from 4,500 m vs cospecies from 4,000 m	transmitter-gated channel activity	NMDA receptor 1 isoform X3
Bombus kashmirensis from 4,500 m vs cospecies from 4,000 m	transmitter-gated channel activity	glutamate receptor 1 isoform X2
Bombus kashmirensis from 4,500 m vs cospecies from 4,000 m	transmitter-gated channel activity	acetylcholine receptor subunit beta-like 2
Bombus kashmirensis from 4,500 m vs cospecies from 4,000 m	transmitter-gated channel activity	acetylcholine receptor subunit alpha-L1 isoform X1
Bombus kashmirensis from 4,500 m vs cospecies from 4,000 m	transmitter-gated channel activity	glutamate receptor ionotropic, kainate 2 isoform X2
Bombus kashmirensis from 4,500 m vs cospecies from 4,000 m	transmitter-gated channel activity	hypothetical protein KM043_016810
Bombus kashmirensis from 4,500 m vs cospecies from 4,000 m	transmitter-gated channel activity	ionotropic receptor 7
Bombus kashmirensis from 4,500 m vs cospecies from 4,000 m	transmitter-gated channel activity	uncharacterized protein LOC117217143 isoform X2
Bombus kashmirensis from 4,500 m vs cospecies from 4,000 m	transmitter-gated channel activity	neuronal acetylcholine receptor subunit alpha-7
Bombus kashmirensis from 4,500 m vs cospecies from 4,000 m	transmitter-gated channel activity	ionotropic receptor, partial
Bombus kashmirensis from 4,500 m vs cospecies from 4,000 m	steroid dehydrogenase activity	steroid 5-alpha-reductase DET2-like
Bombus kashmirensis from 4,500 m vs cospecies from 4,000 m	steroid dehydrogenase activity	Sterol-4-alpha-carboxylate 3-dehydrogenase, decarboxylating
Bombus kashmirensis from 4,500 m vs cospecies from 4,000 m	steroid dehydrogenase activity	anthocyanidin reductase ((2S)-flavan-3-ol-forming)-like
Bombus kashmirensis from 4,500 m vs cospecies from 4,000 m	steroid dehydrogenase activity	cinnamoyl-CoA reductase 1-like isoform X2
Bombus kashmirensis from 4,500 m vs cospecies from 4,000 m	steroid dehydrogenase activity	PREDICTED: sterol-4-alpha-carboxylate 3-dehydrogenase, decarboxylating-like
Bombus kashmirensis from 4,500 m vs cospecies from 4,000 m	steroid dehydrogenase activity	unnamed protein product
Bombus kashmirensis from 4,500 m vs cospecies from 4,000 m	steroid dehydrogenase activity	uncharacterized protein LOC110179489
Bombus kashmirensis from 4,500 m vs cospecies from 4,000 m	steroid dehydrogenase activity	hypothetical protein LOTGIDRAFT_136119
Bombus kashmirensis from 4,500 m vs cospecies from 4,000 m	steroid dehydrogenase activity	very-long-chain enoyl-CoA reductase-like
Bombus kashmirensis from 4,500 m vs cospecies from 4,000 m	steroid dehydrogenase activity	PREDICTED: bifunctional dihydroflavonol 4-reductase/flavanone 4-reductase-like
Bombus kashmirensis from 4,500 m vs cospecies from 4,000 m	steroid dehydrogenase activity	predicted protein
Bombus kashmirensis from 4,500 m vs cospecies from 4,000 m	steroid dehydrogenase activity	putative NADPH-dependent methylglyoxal reductase GRP2
Bombus kashmirensis from 4,500 m vs cospecies from 4,000 m	steroid dehydrogenase activity	hypothetical protein EGW08_002262
Bombus kashmirensis from 4,500 m vs cospecies from 4,000 m	5-methyltetrahydropteroyltriglutamate-homocysteine S-methyltransferase activity	predicted protein
Bombus kashmirensis from 4,500 m vs cospecies from 4,000 m	5-methyltetrahydropteroyltriglutamate-homocysteine S-methyltransferase activity	putative 5-methyltetrahydropteroyltriglutamate--homocysteine S-methyltransferase, partial
Bombus kashmirensis from 4,500 m vs cospecies from 4,000 m	5-methyltetrahydropteroyltriglutamate-homocysteine S-methyltransferase activity	5-methyltetrahydropteroyltriglutamate--homocysteine methyltransferase-like
Bombus kashmirensis from 4,500 m vs cospecies from 4,000 m	5-methyltetrahydropteroyltriglutamate-homocysteine S-methyltransferase activity	5-methyltetrahydropteroyltriglutamate--homocysteine S-methyltransferase-like protein
Bombus kashmirensis from 4,500 m vs cospecies from 4,000 m	5-methyltetrahydropteroyltriglutamate-homocysteine S-methyltransferase activity	5-methyltetrahydropteroyltriglutamate--homocysteine S-methyltransferase-like protein
Bombus kashmirensis from 4,500 m vs cospecies from 4,000 m	5-methyltetrahydropteroyltriglutamate-homocysteine S-methyltransferase activity	5-methyltetrahydropteroyltriglutamate--homocysteine methyltransferase, partial
Bombus kashmirensis from 4,500 m vs cospecies from 4,000 m	5-methyltetrahydropteroyltriglutamate-homocysteine S-methyltransferase activity	hypothetical protein FQR65_LT11248
Bombus kashmirensis from 4,500 m vs cospecies from 4,000 m	5-methyltetrahydropteroyltriglutamate-homocysteine S-methyltransferase activity	predicted protein
Bombus kashmirensis from 4,500 m vs cospecies from 4,000 m	5-methyltetrahydropteroyltriglutamate-homocysteine S-methyltransferase activity	5-methyltetrahydropteroyltriglutamate--homocysteine methyltransferase
Bombus kashmirensis from 4,500 m vs cospecies from 4,000 m	5-methyltetrahydropteroyltriglutamate-homocysteine S-methyltransferase activity	5-methyltetrahydropteroyltriglutamate--homocysteine methyltransferase, partial
Bombus kashmirensis from 4,500 m vs cospecies from 4,000 m	5-methyltetrahydropteroyltriglutamate-homocysteine S-methyltransferase activity	hypothetical protein FQR65_LT19372
Bombus kashmirensis from 4,500 m vs cospecies from 4,000 m	G-protein coupled receptor activity	growth hormone secretagogue receptor type 1 isoform X3
Bombus kashmirensis from 5,000 m vs cospecies from 4,500 m	G-protein coupled receptor activity	Metabotropic glutamate receptor 7
Bombus kashmirensis from 5,000 m vs cospecies from 4,500 m	G-protein coupled receptor activity	tachykinin-like peptides receptor 86C isoform X1
Bombus kashmirensis from 5,000 m vs cospecies from 4,500 m	G-protein coupled receptor activity	orexin receptor type 1 isoform X1
Bombus kashmirensis from 5,000 m vs cospecies from 4,500 m	G-protein coupled receptor activity	neuropeptides capa receptor-like
Bombus kashmirensis from 5,000 m vs cospecies from 4,500 m	G-protein coupled receptor activity	dopamine D2-like receptor isoform X3
Bombus kashmirensis from 5,000 m vs cospecies from 4,500 m	G-protein coupled receptor activity	G-protein coupled receptor Mth2-like
Bombus kashmirensis from 5,000 m vs cospecies from 4,500 m	G-protein coupled receptor activity	protein bride of sevenless isoform X1
Bombus kashmirensis from 5,000 m vs cospecies from 4,500 m	G-protein coupled receptor activity	neuropeptides capa receptor-like
Bombus kashmirensis from 5,000 m vs cospecies from 4,500 m	G-protein coupled receptor activity	metabotropic glutamate receptor 2 isoform X2
Bombus kashmirensis from 5,000 m vs cospecies from 4,500 m	G-protein coupled receptor activity	thyrotropin-releasing hormone receptor
Bombus kashmirensis from 5,000 m vs cospecies from 4,500 m	G-protein coupled receptor activity	dopamine receptor 2
Bombus kashmirensis from 5,000 m vs cospecies from 4,500 m	G-protein coupled receptor activity	probable G-protein coupled receptor 139
Bombus kashmirensis from 5,000 m vs cospecies from 4,500 m	G-protein coupled receptor activity	probable G-protein coupled receptor B0563.6
Bombus kashmirensis from 5,000 m vs cospecies from 4,500 m	G-protein coupled receptor activity	probable G-protein coupled receptor CG31760 isoform X3
Bombus kashmirensis from 5,000 m vs cospecies from 4,500 m	G-protein coupled receptor activity	rhodopsin-like isoform X3
Bombus kashmirensis from 5,000 m vs cospecies from 4,500 m	G-protein coupled receptor activity	neuropeptide CCHamide-1 receptor-like
Bombus kashmirensis from 5,000 m vs cospecies from 4,500 m	G-protein coupled receptor activity	tachykinin-like peptides receptor 99D
Bombus kashmirensis from 5,000 m vs cospecies from 4,500 m	G-protein coupled receptor activity	protein trapped in endoderm-1
Bombus kashmirensis from 5,000 m vs cospecies from 4,500 m	G-protein coupled receptor activity	tachykinin-like peptides receptor 99D isoform X2
Bombus kashmirensis from 5,000 m vs cospecies from 4,500 m	G-protein coupled receptor activity	diuretic hormone receptor isoform X2
Bombus kashmirensis from 5,000 m vs cospecies from 4,500 m	G-protein coupled receptor activity	allatostatin-A receptor
Bombus kashmirensis from 5,000 m vs cospecies from 4,500 m	G-protein coupled receptor activity	beta-2 adrenergic receptor
Bombus kashmirensis from 5,000 m vs cospecies from 4,500 m	G-protein coupled receptor activity	RYamide receptor isoform X1
Bombus kashmirensis from 5,000 m vs cospecies from 4,500 m	G-protein coupled receptor activity	QRFP-like peptide receptor isoform X1
Bombus kashmirensis from 5,000 m vs cospecies from 4,500 m	G-protein coupled receptor activity	modular serine protease
Bombus kashmirensis from 5,000 m vs cospecies from 4,500 m	G-protein coupled receptor activity	probable G-protein coupled receptor 158
Bombus kashmirensis from 5,000 m vs cospecies from 4,500 m	G-protein coupled receptor activity	tyramine receptor 1
Bombus kashmirensis from 5,000 m vs cospecies from 4,500 m	G-protein coupled receptor activity	G-protein coupled receptor Mth2 isoform X1
Bombus kashmirensis from 5,000 m vs cospecies from 4,500 m	G-protein coupled receptor activity	5-hydroxytryptamine receptor-like isoform X3
Bombus kashmirensis from 5,000 m vs cospecies from 4,500 m	G-protein coupled receptor activity	PREDICTED: uncharacterized protein LOC108555865
Bombus kashmirensis from 5,000 m vs cospecies from 4,500 m	G-protein coupled receptor activity	gonadotropin-releasing hormone receptor isoform X2
Bombus kashmirensis from 5,000 m vs cospecies from 4,500 m	G-protein coupled receptor activity	protein MTO1 homolog, mitochondrial
Bombus kashmirensis from 5,000 m vs cospecies from 4,500 m	G-protein coupled receptor activity	PREDICTED: 5-hydroxytryptamine receptor 2B-like
Bombus kashmirensis from 5,000 m vs cospecies from 4,500 m	G-protein coupled receptor activity	metabotropic glutamate receptor 7-like isoform X3
Bombus kashmirensis from 5,000 m vs cospecies from 4,500 m	G-protein coupled receptor activity	uncharacterized protein LOC100745364 isoform X1
Bombus kashmirensis from 5,000 m vs cospecies from 4,500 m	G-protein coupled receptor activity	calcitonin receptor-like isoform X5
Bombus kashmirensis from 5,000 m vs cospecies from 4,500 m	G-protein coupled receptor activity	pyrokinin-1 receptor
Bombus kashmirensis from 5,000 m vs cospecies from 4,500 m	G-protein coupled receptor activity	uncharacterized protein LOC100741614 isoform X2
Bombus kashmirensis from 5,000 m vs cospecies from 4,500 m	G-protein coupled receptor activity	gamma-aminobutyric acid type B receptor subunit 1 isoform X1
Bombus kashmirensis from 5,000 m vs cospecies from 4,500 m	G-protein coupled receptor activity	muscarinic acetylcholine receptor DM1
Bombus kashmirensis from 5,000 m vs cospecies from 4,500 m	G-protein coupled receptor activity	5-hydroxytryptamine receptor 2A isoform X2
Bombus kashmirensis from 5,000 m vs cospecies from 4,500 m	G-protein coupled receptor activity	protein CASC3 isoform X2
Bombus kashmirensis from 5,000 m vs cospecies from 4,500 m	G-protein coupled receptor activity	octopamine receptor beta-2R isoform X2
Bombus kashmirensis from 5,000 m vs cospecies from 4,500 m	G-protein coupled receptor activity	uncharacterized protein LOC100740858 isoform X2
Bombus kashmirensis from 5,000 m vs cospecies from 4,500 m	G-protein coupled receptor activity	trace amine-associated receptor 9 isoform X1
Bombus kashmirensis from 5,000 m vs cospecies from 4,500 m	G-protein coupled receptor activity	octopamine receptor beta-3R
Bombus kashmirensis from 5,000 m vs cospecies from 4,500 m	G-protein coupled receptor activity	Octopamine receptor beta-3R
Bombus kashmirensis from 5,000 m vs cospecies from 4,500 m	G-protein coupled receptor activity	G-protein coupled receptor Mth2-like
Bombus kashmirensis from 5,000 m vs cospecies from 4,500 m	G-protein coupled receptor activity	octopamine receptor beta-3R-like isoform X1
Bombus kashmirensis from 5,000 m vs cospecies from 4,500 m	G-protein coupled receptor activity	cardioacceleratory peptide receptor isoform X1
Bombus kashmirensis from 5,000 m vs cospecies from 4,500 m	G-protein coupled receptor activity	protein smoothened isoform X1
Bombus kashmirensis from 5,000 m vs cospecies from 4,500 m	G-protein coupled receptor activity	uncharacterized protein LOC117158212
Bombus kashmirensis from 5,000 m vs cospecies from 4,500 m	G-protein coupled receptor activity	latrophilin Cirl isoform X4
Bombus kashmirensis from 5,000 m vs cospecies from 4,500 m	G-protein coupled receptor activity	octopamine receptor Oamb
Bombus kashmirensis from 5,000 m vs cospecies from 4,500 m	G-protein coupled receptor activity	uncharacterized protein LOC100649440
Bombus kashmirensis from 5,000 m vs cospecies from 4,500 m	G-protein coupled receptor activity	metabotropic glutamate receptor 6-like
Bombus kashmirensis from 5,000 m vs cospecies from 4,500 m	G-protein coupled receptor activity	opsin, ultraviolet-sensitive
Bombus kashmirensis from 5,000 m vs cospecies from 4,500 m	G-protein coupled receptor activity	gamma-aminobutyric acid type B receptor subunit 2 isoform X1
Bombus kashmirensis from 5,000 m vs cospecies from 4,500 m	G-protein coupled receptor activity	secretin receptor
Bombus kashmirensis from 5,000 m vs cospecies from 4,500 m	G-protein coupled receptor activity	metabotropic glutamate receptor
Bombus kashmirensis from 5,000 m vs cospecies from 4,500 m	G-protein coupled receptor activity	G-protein coupled receptor moody isoform X2
Bombus kashmirensis from 5,000 m vs cospecies from 4,500 m	G-protein coupled receptor activity	parathyroid hormone/parathyroid hormone-related peptide receptor-like isoform X3
Bombus kashmirensis from 5,000 m vs cospecies from 4,500 m	G-protein coupled receptor activity	adenosine receptor A2b
Bombus kashmirensis from 5,000 m vs cospecies from 4,500 m	G-protein coupled receptor activity	sex peptide receptor
Bombus kashmirensis from 5,000 m vs cospecies from 4,500 m	G-protein coupled receptor activity	adhesion G protein-coupled receptor A3 isoform X2
Bombus kashmirensis from 5,000 m vs cospecies from 4,500 m	G-protein coupled receptor activity	FMRFamide receptor
Bombus kashmirensis from 5,000 m vs cospecies from 4,500 m	G-protein coupled receptor activity	lutropin-choriogonadotropic hormone receptor isoform X3
Bombus kashmirensis from 5,000 m vs cospecies from 4,500 m	G-protein coupled receptor activity	PREDICTED: paired box protein Pax-6-like
Bombus kashmirensis from 5,000 m vs cospecies from 4,500 m	G-protein coupled receptor activity	adhesion G protein-coupled receptor L3-like isoform X3
Bombus kashmirensis from 5,000 m vs cospecies from 4,500 m	G-protein coupled receptor activity	Calcitonin receptor
Bombus kashmirensis from 5,000 m vs cospecies from 4,500 m	G-protein coupled receptor activity	RYamide receptor-like isoform X2
Bombus kashmirensis from 5,000 m vs cospecies from 4,500 m	G-protein coupled receptor activity	Octopamine receptor beta-2R
Bombus kashmirensis from 5,000 m vs cospecies from 4,500 m	G-protein coupled receptor activity	prolactin-releasing peptide receptor-like
Bombus kashmirensis from 5,000 m vs cospecies from 4,500 m	G-protein coupled receptor activity	PDF receptor isoform X3
Bombus kashmirensis from 5,000 m vs cospecies from 4,500 m	G-protein coupled receptor activity	uncharacterized protein LOC100645506
Bombus kashmirensis from 5,000 m vs cospecies from 4,500 m	G-protein coupled receptor activity	lutropin-choriogonadotropic hormone receptor isoform X4
Bombus kashmirensis from 5,000 m vs cospecies from 4,500 m	G-protein coupled receptor activity	beta-3 adrenergic receptor-like isoform X3
Bombus kashmirensis from 5,000 m vs cospecies from 4,500 m	G-protein coupled receptor activity	probable G-protein coupled receptor B0563.6
Bombus kashmirensis from 5,000 m vs cospecies from 4,500 m	structural constituent of cuticle	cuticle protein 21-like
Bombus kashmirensis from 5,000 m vs cospecies from 4,500 m	structural constituent of cuticle	adult-specific cuticular protein ACP-22-like
Bombus kashmirensis from 5,000 m vs cospecies from 4,500 m	structural constituent of cuticle	pupal cuticle protein 20
Bombus kashmirensis from 5,000 m vs cospecies from 4,500 m	structural constituent of cuticle	endocuticle structural glycoprotein ABD-4
Bombus kashmirensis from 5,000 m vs cospecies from 4,500 m	structural constituent of cuticle	SWI/SNF chromatin-remodeling complex subunit SNF5-like
Bombus kashmirensis from 5,000 m vs cospecies from 4,500 m	structural constituent of cuticle	endocuticle structural glycoprotein SgAbd-4
Bombus kashmirensis from 5,000 m vs cospecies from 4,500 m	structural constituent of cuticle	endocuticle structural glycoprotein SgAbd-1
Bombus kashmirensis from 5,000 m vs cospecies from 4,500 m	structural constituent of cuticle	uncharacterized protein LOC100642572
Bombus kashmirensis from 5,000 m vs cospecies from 4,500 m	structural constituent of cuticle	endocuticle structural glycoprotein SgAbd-8
Bombus kashmirensis from 5,000 m vs cospecies from 4,500 m	structural constituent of cuticle	endocuticle structural glycoprotein SgAbd-1 isoform X3
Bombus kashmirensis from 5,000 m vs cospecies from 4,500 m	structural constituent of cuticle	pupal cuticle protein C1B-like
Bombus kashmirensis from 5,000 m vs cospecies from 4,500 m	structural constituent of cuticle	endocuticle structural glycoprotein SgAbd-8-like
Bombus kashmirensis from 5,000 m vs cospecies from 4,500 m	structural constituent of cuticle	flexible cuticle protein 12
Bombus kashmirensis from 5,000 m vs cospecies from 4,500 m	structural constituent of cuticle	pro-resilin-like isoform X2
Bombus kashmirensis from 5,000 m vs cospecies from 4,500 m	structural constituent of cuticle	uncharacterized protein LOC100643594
Bombus kashmirensis from 5,000 m vs cospecies from 4,500 m	structural constituent of cuticle	N66 matrix protein isoform X4
Bombus kashmirensis from 5,000 m vs cospecies from 4,500 m	structural constituent of cuticle	uncharacterized protein LOC117236177
Bombus kashmirensis from 5,000 m vs cospecies from 4,500 m	structural constituent of cuticle	endocuticle structural glycoprotein SgAbd-2-like
Bombus kashmirensis from 5,000 m vs cospecies from 4,500 m	structural constituent of cuticle	flexible cuticle protein 12-like
Bombus kashmirensis from 5,000 m vs cospecies from 4,500 m	structural constituent of cuticle	endocuticle structural glycoprotein SgAbd-8-like
Bombus kashmirensis from 5,000 m vs cospecies from 4,500 m	structural constituent of cuticle	cuticle protein 19.8
Bombus kashmirensis from 5,000 m vs cospecies from 4,500 m	structural constituent of cuticle	uncharacterized protein LOC100749789
Bombus kashmirensis from 5,000 m vs cospecies from 4,500 m	structural constituent of cuticle	uncharacterized protein LOC100643884
Bombus kashmirensis from 5,000 m vs cospecies from 4,500 m	structural constituent of cuticle	uncharacterized protein LOC100746452
Bombus kashmirensis from 5,000 m vs cospecies from 4,500 m	structural constituent of cuticle	global transcription regulator sge1-like
Bombus kashmirensis from 5,000 m vs cospecies from 4,500 m	structural constituent of cuticle	cuticle protein 7-like isoform X2
Bombus kashmirensis from 5,000 m vs cospecies from 4,500 m	structural constituent of cuticle	cuticle protein 19-like
Bombus kashmirensis from 5,000 m vs cospecies from 4,500 m	structural constituent of cuticle	uncharacterized protein LOC117165085 isoform X1
Bombus kashmirensis from 5,000 m vs cospecies from 4,500 m	structural constituent of cuticle	pupal cuticle protein 20-like
Bombus kashmirensis from 5,000 m vs cospecies from 4,500 m	structural constituent of cuticle	uncharacterized protein LOC100643594
Bombus kashmirensis from 5,000 m vs cospecies from 4,500 m	structural constituent of cuticle	cuticle protein 19-like isoform X2
Bombus kashmirensis from 5,000 m vs cospecies from 4,500 m	structural constituent of cuticle	mediator of RNA polymerase II transcription subunit 12-like isoform X1
Bombus kashmirensis from 5,000 m vs cospecies from 4,500 m	structural constituent of cuticle	pupal cuticle protein C1B
Bombus kashmirensis from 5,000 m vs cospecies from 4,500 m	structural constituent of cuticle	endocuticle structural glycoprotein ABD-4-like
Bombus kashmirensis from 5,000 m vs cospecies from 4,500 m	structural constituent of cuticle	cuticle protein 21-like
Bombus kashmirensis from 5,000 m vs cospecies from 4,500 m	structural constituent of cuticle	uncharacterized protein LOC100647905 isoform X1
Bombus kashmirensis from 5,000 m vs cospecies from 4,500 m	structural constituent of cuticle	collagen alpha-5(IV) chain-like
Bombus kashmirensis from 5,000 m vs cospecies from 4,500 m	structural constituent of cuticle	pro-resilin-like isoform X1
Bombus kashmirensis from 5,000 m vs cospecies from 4,500 m	structural constituent of cuticle	uncharacterized protein LOC100642587
Bombus kashmirensis from 5,000 m vs cospecies from 4,500 m	structural constituent of cuticle	procyclic form-specific polypeptide B1-alpha
Bombus kashmirensis from 5,000 m vs cospecies from 4,500 m	structural constituent of cuticle	cuticle protein 21.3-like
Bombus kashmirensis from 5,000 m vs cospecies from 4,500 m	structural constituent of cuticle	G-protein coupled receptor Mth2-like isoform X2
Bombus kashmirensis from 5,000 m vs cospecies from 4,500 m	structural constituent of cuticle	uncharacterized protein LOC100741867 isoform X3
Bombus kashmirensis from 5,000 m vs cospecies from 4,500 m	transmembrane signaling receptor activity	dual specificity tyrosine-phosphorylation-regulated kinase 2-like
Bombus kashmirensis from 5,000 m vs cospecies from 4,500 m	transmembrane signaling receptor activity	odorant receptor 82a
Bombus kashmirensis from 5,000 m vs cospecies from 4,500 m	transmembrane signaling receptor activity	acetylcholine receptor subunit alpha-like isoform X3
Bombus kashmirensis from 5,000 m vs cospecies from 4,500 m	transmembrane signaling receptor activity	growth hormone secretagogue receptor type 1 isoform X3
Bombus kashmirensis from 5,000 m vs cospecies from 4,500 m	transmembrane signaling receptor activity	Metabotropic glutamate receptor 7
Bombus kashmirensis from 5,000 m vs cospecies from 4,500 m	transmembrane signaling receptor activity	tyrosine-protein kinase Src64B isoform X2
Bombus kashmirensis from 5,000 m vs cospecies from 4,500 m	transmembrane signaling receptor activity	glutamate receptor ionotropic, kainate 2-like
Bombus kashmirensis from 5,000 m vs cospecies from 4,500 m	transmembrane signaling receptor activity	tachykinin-like peptides receptor 86C isoform X1
Bombus kashmirensis from 5,000 m vs cospecies from 4,500 m	transmembrane signaling receptor activity	frizzled-2
Bombus kashmirensis from 5,000 m vs cospecies from 4,500 m	transmembrane signaling receptor activity	uncharacterized protein LOC110119172
Bombus kashmirensis from 5,000 m vs cospecies from 4,500 m	transmembrane signaling receptor activity	orexin receptor type 1 isoform X1
Bombus kashmirensis from 5,000 m vs cospecies from 4,500 m	transmembrane signaling receptor activity	neuropeptides capa receptor-like
Bombus kashmirensis from 5,000 m vs cospecies from 4,500 m	transmembrane signaling receptor activity	glutamate-gated chloride channel alpha isoform X1
Bombus kashmirensis from 5,000 m vs cospecies from 4,500 m	transmembrane signaling receptor activity	dopamine D2-like receptor isoform X3
Bombus kashmirensis from 5,000 m vs cospecies from 4,500 m	transmembrane signaling receptor activity	odorant receptor 9a-like isoform X4
Bombus kashmirensis from 5,000 m vs cospecies from 4,500 m	transmembrane signaling receptor activity	odorant receptor 82a-like isoform X1
Bombus kashmirensis from 5,000 m vs cospecies from 4,500 m	transmembrane signaling receptor activity	uncharacterized protein LOC117151810
Bombus kashmirensis from 5,000 m vs cospecies from 4,500 m	transmembrane signaling receptor activity	G-protein coupled receptor Mth2-like
Bombus kashmirensis from 5,000 m vs cospecies from 4,500 m	transmembrane signaling receptor activity	protein bride of sevenless isoform X1
Bombus kashmirensis from 5,000 m vs cospecies from 4,500 m	transmembrane signaling receptor activity	neuronal acetylcholine receptor subunit alpha-3-like
Bombus kashmirensis from 5,000 m vs cospecies from 4,500 m	transmembrane signaling receptor activity	odorant receptor 22c-like
Bombus kashmirensis from 5,000 m vs cospecies from 4,500 m	transmembrane signaling receptor activity	neuropeptides capa receptor-like
Bombus kashmirensis from 5,000 m vs cospecies from 4,500 m	transmembrane signaling receptor activity	gustatory receptor for sugar taste 64f-like
Bombus kashmirensis from 5,000 m vs cospecies from 4,500 m	transmembrane signaling receptor activity	odorant receptor 2a-like
Bombus kashmirensis from 5,000 m vs cospecies from 4,500 m	transmembrane signaling receptor activity	acetylcholine receptor subunit beta-like 2
Bombus kashmirensis from 5,000 m vs cospecies from 4,500 m	transmembrane signaling receptor activity	metabotropic glutamate receptor 2 isoform X2
Bombus kashmirensis from 5,000 m vs cospecies from 4,500 m	transmembrane signaling receptor activity	odorant receptor 13a-like
Bombus kashmirensis from 5,000 m vs cospecies from 4,500 m	transmembrane signaling receptor activity	probable serine/threonine-protein kinase dyrk2 isoform X2
Bombus kashmirensis from 5,000 m vs cospecies from 4,500 m	transmembrane signaling receptor activity	thyrotropin-releasing hormone receptor
Bombus kashmirensis from 5,000 m vs cospecies from 4,500 m	transmembrane signaling receptor activity	dopamine receptor 2
Bombus kashmirensis from 5,000 m vs cospecies from 4,500 m	transmembrane signaling receptor activity	Glycine receptor subunit alpha-2
Bombus kashmirensis from 5,000 m vs cospecies from 4,500 m	transmembrane signaling receptor activity	probable G-protein coupled receptor 139
Bombus kashmirensis from 5,000 m vs cospecies from 4,500 m	transmembrane signaling receptor activity	protein patched isoform X1
Bombus kashmirensis from 5,000 m vs cospecies from 4,500 m	transmembrane signaling receptor activity	protein patched isoform X4
Bombus kashmirensis from 5,000 m vs cospecies from 4,500 m	transmembrane signaling receptor activity	acetylcholine receptor subunit alpha-L1 isoform X1
Bombus kashmirensis from 5,000 m vs cospecies from 4,500 m	transmembrane signaling receptor activity	LOW QUALITY PROTEIN: neuronal acetylcholine receptor subunit alpha-10-like
Bombus kashmirensis from 5,000 m vs cospecies from 4,500 m	transmembrane signaling receptor activity	probable G-protein coupled receptor B0563.6
Bombus kashmirensis from 5,000 m vs cospecies from 4,500 m	transmembrane signaling receptor activity	probable G-protein coupled receptor CG31760 isoform X3
Bombus kashmirensis from 5,000 m vs cospecies from 4,500 m	transmembrane signaling receptor activity	NMDA receptor 1 isoform X3
Bombus kashmirensis from 5,000 m vs cospecies from 4,500 m	transmembrane signaling receptor activity	rhodopsin-like isoform X3
Bombus kashmirensis from 5,000 m vs cospecies from 4,500 m	transmembrane signaling receptor activity	neuropeptide CCHamide-1 receptor-like
Bombus kashmirensis from 5,000 m vs cospecies from 4,500 m	transmembrane signaling receptor activity	tachykinin-like peptides receptor 99D
Bombus kashmirensis from 5,000 m vs cospecies from 4,500 m	transmembrane signaling receptor activity	neuronal acetylcholine receptor subunit alpha-7
Bombus kashmirensis from 5,000 m vs cospecies from 4,500 m	transmembrane signaling receptor activity	protein trapped in endoderm-1
Bombus kashmirensis from 5,000 m vs cospecies from 4,500 m	transmembrane signaling receptor activity	tachykinin-like peptides receptor 99D isoform X2
Bombus kashmirensis from 5,000 m vs cospecies from 4,500 m	transmembrane signaling receptor activity	diuretic hormone receptor isoform X2
Bombus kashmirensis from 5,000 m vs cospecies from 4,500 m	transmembrane signaling receptor activity	proto-oncogene tyrosine-protein kinase ROS isoform X3
Bombus kashmirensis from 5,000 m vs cospecies from 4,500 m	transmembrane signaling receptor activity	gamma-aminobutyric acid receptor subunit beta-like
Bombus kashmirensis from 5,000 m vs cospecies from 4,500 m	transmembrane signaling receptor activity	insulin receptor isoform X3
Bombus kashmirensis from 5,000 m vs cospecies from 4,500 m	transmembrane signaling receptor activity	allatostatin-A receptor
Bombus kashmirensis from 5,000 m vs cospecies from 4,500 m	transmembrane signaling receptor activity	LOW QUALITY PROTEIN: NKAP family protein CG6066
Bombus kashmirensis from 5,000 m vs cospecies from 4,500 m	transmembrane signaling receptor activity	beta-2 adrenergic receptor
Bombus kashmirensis from 5,000 m vs cospecies from 4,500 m	transmembrane signaling receptor activity	wee1-like protein kinase isoform X3
Bombus kashmirensis from 5,000 m vs cospecies from 4,500 m	transmembrane signaling receptor activity	RYamide receptor isoform X1
Bombus kashmirensis from 5,000 m vs cospecies from 4,500 m	transmembrane signaling receptor activity	uncharacterized protein LOC100746175
Bombus kashmirensis from 5,000 m vs cospecies from 4,500 m	transmembrane signaling receptor activity	QRFP-like peptide receptor isoform X1
Bombus kashmirensis from 5,000 m vs cospecies from 4,500 m	transmembrane signaling receptor activity	modular serine protease
Bombus kashmirensis from 5,000 m vs cospecies from 4,500 m	transmembrane signaling receptor activity	ALK tyrosine kinase receptor isoform X1
Bombus kashmirensis from 5,000 m vs cospecies from 4,500 m	transmembrane signaling receptor activity	glycine receptor subunit alpha-4 isoform X9
Bombus kashmirensis from 5,000 m vs cospecies from 4,500 m	transmembrane signaling receptor activity	probable G-protein coupled receptor 158
Bombus kashmirensis from 5,000 m vs cospecies from 4,500 m	transmembrane signaling receptor activity	tyramine receptor 1
Bombus kashmirensis from 5,000 m vs cospecies from 4,500 m	transmembrane signaling receptor activity	G-protein coupled receptor Mth2 isoform X1
Bombus kashmirensis from 5,000 m vs cospecies from 4,500 m	transmembrane signaling receptor activity	hypothetical protein KM043_016810
Bombus kashmirensis from 5,000 m vs cospecies from 4,500 m	transmembrane signaling receptor activity	5-hydroxytryptamine receptor-like isoform X3
Bombus kashmirensis from 5,000 m vs cospecies from 4,500 m	transmembrane signaling receptor activity	frizzled-7-B
Bombus kashmirensis from 5,000 m vs cospecies from 4,500 m	transmembrane signaling receptor activity	PREDICTED: uncharacterized protein LOC108555865
Bombus kashmirensis from 5,000 m vs cospecies from 4,500 m	transmembrane signaling receptor activity	gonadotropin-releasing hormone receptor isoform X2
Bombus kashmirensis from 5,000 m vs cospecies from 4,500 m	transmembrane signaling receptor activity	protein MTO1 homolog, mitochondrial
Bombus kashmirensis from 5,000 m vs cospecies from 4,500 m	transmembrane signaling receptor activity	PREDICTED: 5-hydroxytryptamine receptor 2B-like
Bombus kashmirensis from 5,000 m vs cospecies from 4,500 m	transmembrane signaling receptor activity	uncharacterized protein LOC117217143 isoform X2
Bombus kashmirensis from 5,000 m vs cospecies from 4,500 m	transmembrane signaling receptor activity	metabotropic glutamate receptor 7-like isoform X3
Bombus kashmirensis from 5,000 m vs cospecies from 4,500 m	transmembrane signaling receptor activity	uncharacterized protein LOC100745364 isoform X1
Bombus kashmirensis from 5,000 m vs cospecies from 4,500 m	transmembrane signaling receptor activity	calcitonin receptor-like isoform X5
Bombus kashmirensis from 5,000 m vs cospecies from 4,500 m	transmembrane signaling receptor activity	pyrokinin-1 receptor
Bombus kashmirensis from 5,000 m vs cospecies from 4,500 m	transmembrane signaling receptor activity	netrin receptor UNC5C isoform X2
Bombus kashmirensis from 5,000 m vs cospecies from 4,500 m	transmembrane signaling receptor activity	odorant receptor 4-like
Bombus kashmirensis from 5,000 m vs cospecies from 4,500 m	transmembrane signaling receptor activity	epidermal growth factor receptor isoform X2
Bombus kashmirensis from 5,000 m vs cospecies from 4,500 m	transmembrane signaling receptor activity	glutamate receptor 1 isoform X2
Bombus kashmirensis from 5,000 m vs cospecies from 4,500 m	transmembrane signaling receptor activity	bone morphogenetic protein receptor type-2 isoform X2
Bombus kashmirensis from 5,000 m vs cospecies from 4,500 m	transmembrane signaling receptor activity	uncharacterized protein LOC108001015 isoform X2
Bombus kashmirensis from 5,000 m vs cospecies from 4,500 m	transmembrane signaling receptor activity	odorant receptor 43a-like
Bombus kashmirensis from 5,000 m vs cospecies from 4,500 m	transmembrane signaling receptor activity	tyrosine-protein kinase CSK
Bombus kashmirensis from 5,000 m vs cospecies from 4,500 m	transmembrane signaling receptor activity	glycine receptor subunit alpha-4 isoform X2
Bombus kashmirensis from 5,000 m vs cospecies from 4,500 m	transmembrane signaling receptor activity	tyrosine-protein kinase Abl isoform X6
Bombus kashmirensis from 5,000 m vs cospecies from 4,500 m	transmembrane signaling receptor activity	uncharacterized protein LOC100741614 isoform X2
Bombus kashmirensis from 5,000 m vs cospecies from 4,500 m	transmembrane signaling receptor activity	odorant receptor Or2-like
Bombus kashmirensis from 5,000 m vs cospecies from 4,500 m	transmembrane signaling receptor activity	gamma-aminobutyric acid type B receptor subunit 1 isoform X1
Bombus kashmirensis from 5,000 m vs cospecies from 4,500 m	transmembrane signaling receptor activity	muscarinic acetylcholine receptor DM1
Bombus kashmirensis from 5,000 m vs cospecies from 4,500 m	transmembrane signaling receptor activity	5-hydroxytryptamine receptor 2A isoform X2
Bombus kashmirensis from 5,000 m vs cospecies from 4,500 m	transmembrane signaling receptor activity	protein CASC3 isoform X2
Bombus kashmirensis from 5,000 m vs cospecies from 4,500 m	transmembrane signaling receptor activity	octopamine receptor beta-2R isoform X2
Bombus kashmirensis from 5,000 m vs cospecies from 4,500 m	transmembrane signaling receptor activity	uncharacterized protein LOC100740858 isoform X2
Bombus kashmirensis from 5,000 m vs cospecies from 4,500 m	transmembrane signaling receptor activity	odorant receptor 13a-like
Bombus kashmirensis from 5,000 m vs cospecies from 4,500 m	transmembrane signaling receptor activity	odorant receptor 65a-like
Bombus kashmirensis from 5,000 m vs cospecies from 4,500 m	transmembrane signaling receptor activity	trace amine-associated receptor 9 isoform X1
Bombus kashmirensis from 5,000 m vs cospecies from 4,500 m	transmembrane signaling receptor activity	octopamine receptor beta-3R
Bombus kashmirensis from 5,000 m vs cospecies from 4,500 m	transmembrane signaling receptor activity	gastrula zinc finger protein XlCGF57.1-like isoform X1
Bombus kashmirensis from 5,000 m vs cospecies from 4,500 m	transmembrane signaling receptor activity	Octopamine receptor beta-3R
Bombus kashmirensis from 5,000 m vs cospecies from 4,500 m	transmembrane signaling receptor activity	G-protein coupled receptor Mth2-like
Bombus kashmirensis from 5,000 m vs cospecies from 4,500 m	transmembrane signaling receptor activity	octopamine receptor beta-3R-like isoform X1
Bombus kashmirensis from 5,000 m vs cospecies from 4,500 m	transmembrane signaling receptor activity	glutamate receptor ionotropic, kainate 2 isoform X2
Bombus kashmirensis from 5,000 m vs cospecies from 4,500 m	transmembrane signaling receptor activity	cardioacceleratory peptide receptor isoform X1
Bombus kashmirensis from 5,000 m vs cospecies from 4,500 m	transmembrane signaling receptor activity	protein smoothened isoform X1
Bombus kashmirensis from 5,000 m vs cospecies from 4,500 m	transmembrane signaling receptor activity	fibroblast growth factor receptor homolog 1 isoform X3
Bombus kashmirensis from 5,000 m vs cospecies from 4,500 m	transmembrane signaling receptor activity	odorant receptor 9a-like
Bombus kashmirensis from 5,000 m vs cospecies from 4,500 m	transmembrane signaling receptor activity	ionotropic receptor 25a isoform X2
Bombus kashmirensis from 5,000 m vs cospecies from 4,500 m	transmembrane signaling receptor activity	activin receptor type-1 isoform X1
Bombus kashmirensis from 5,000 m vs cospecies from 4,500 m	transmembrane signaling receptor activity	uncharacterized protein LOC117158212
Bombus kashmirensis from 5,000 m vs cospecies from 4,500 m	transmembrane signaling receptor activity	latrophilin Cirl isoform X4
Bombus kashmirensis from 5,000 m vs cospecies from 4,500 m	transmembrane signaling receptor activity	odorant receptor 94b-like
Bombus kashmirensis from 5,000 m vs cospecies from 4,500 m	transmembrane signaling receptor activity	insulin-like peptide receptor
Bombus kashmirensis from 5,000 m vs cospecies from 4,500 m	transmembrane signaling receptor activity	ionotropic receptor 25a-like
Bombus kashmirensis from 5,000 m vs cospecies from 4,500 m	transmembrane signaling receptor activity	odorant receptor 9a-like
Bombus kashmirensis from 5,000 m vs cospecies from 4,500 m	transmembrane signaling receptor activity	protein patched-like isoform X2
Bombus kashmirensis from 5,000 m vs cospecies from 4,500 m	transmembrane signaling receptor activity	octopamine receptor Oamb
Bombus kashmirensis from 5,000 m vs cospecies from 4,500 m	transmembrane signaling receptor activity	ionotropic receptor 25a
Bombus kashmirensis from 5,000 m vs cospecies from 4,500 m	transmembrane signaling receptor activity	uncharacterized protein LOC100649440
Bombus kashmirensis from 5,000 m vs cospecies from 4,500 m	transmembrane signaling receptor activity	odorant receptor 13a-like
Bombus kashmirensis from 5,000 m vs cospecies from 4,500 m	transmembrane signaling receptor activity	metabotropic glutamate receptor 6-like
Bombus kashmirensis from 5,000 m vs cospecies from 4,500 m	transmembrane signaling receptor activity	opsin, ultraviolet-sensitive
Bombus kashmirensis from 5,000 m vs cospecies from 4,500 m	transmembrane signaling receptor activity	tyrosine-protein kinase Fer isoform X3
Bombus kashmirensis from 5,000 m vs cospecies from 4,500 m	transmembrane signaling receptor activity	gamma-aminobutyric acid type B receptor subunit 2 isoform X1
Bombus kashmirensis from 5,000 m vs cospecies from 4,500 m	transmembrane signaling receptor activity	secretin receptor
Bombus kashmirensis from 5,000 m vs cospecies from 4,500 m	transmembrane signaling receptor activity	metabotropic glutamate receptor
Bombus kashmirensis from 5,000 m vs cospecies from 4,500 m	transmembrane signaling receptor activity	hypothetical protein WN48_08244
Bombus kashmirensis from 5,000 m vs cospecies from 4,500 m	transmembrane signaling receptor activity	plexin-B
Bombus kashmirensis from 5,000 m vs cospecies from 4,500 m	transmembrane signaling receptor activity	odorant receptor Or2-like
Bombus kashmirensis from 5,000 m vs cospecies from 4,500 m	transmembrane signaling receptor activity	uncharacterized protein LOC110119609
Bombus kashmirensis from 5,000 m vs cospecies from 4,500 m	transmembrane signaling receptor activity	serine/threonine-protein kinase minibrain isoform X1
Bombus kashmirensis from 5,000 m vs cospecies from 4,500 m	transmembrane signaling receptor activity	tyrosine-protein kinase transmembrane receptor Ror isoform X2
Bombus kashmirensis from 5,000 m vs cospecies from 4,500 m	transmembrane signaling receptor activity	odorant receptor 22c-like
Bombus kashmirensis from 5,000 m vs cospecies from 4,500 m	transmembrane signaling receptor activity	G-protein coupled receptor moody isoform X2
Bombus kashmirensis from 5,000 m vs cospecies from 4,500 m	transmembrane signaling receptor activity	odorant receptor 22c-like
Bombus kashmirensis from 5,000 m vs cospecies from 4,500 m	transmembrane signaling receptor activity	gamma-aminobutyric acid receptor subunit beta isoform X4
Bombus kashmirensis from 5,000 m vs cospecies from 4,500 m	transmembrane signaling receptor activity	odorant receptor 67c-like
Bombus kashmirensis from 5,000 m vs cospecies from 4,500 m	transmembrane signaling receptor activity	bone morphogenetic protein receptor type-1B isoform X1
Bombus kashmirensis from 5,000 m vs cospecies from 4,500 m	transmembrane signaling receptor activity	uncharacterized protein LOC116185945
Bombus kashmirensis from 5,000 m vs cospecies from 4,500 m	transmembrane signaling receptor activity	tyrosine-protein kinase Src42A isoform X3
Bombus kashmirensis from 5,000 m vs cospecies from 4,500 m	transmembrane signaling receptor activity	parathyroid hormone/parathyroid hormone-related peptide receptor-like isoform X3
Bombus kashmirensis from 5,000 m vs cospecies from 4,500 m	transmembrane signaling receptor activity	adenosine receptor A2b
Bombus kashmirensis from 5,000 m vs cospecies from 4,500 m	transmembrane signaling receptor activity	sex peptide receptor
Bombus kashmirensis from 5,000 m vs cospecies from 4,500 m	transmembrane signaling receptor activity	adhesion G protein-coupled receptor A3 isoform X2
Bombus kashmirensis from 5,000 m vs cospecies from 4,500 m	transmembrane signaling receptor activity	vascular endothelial growth factor receptor 1 isoform X3
Bombus kashmirensis from 5,000 m vs cospecies from 4,500 m	transmembrane signaling receptor activity	FMRFamide receptor
Bombus kashmirensis from 5,000 m vs cospecies from 4,500 m	transmembrane signaling receptor activity	glutamate receptor ionotropic, kainate 2-like
Bombus kashmirensis from 5,000 m vs cospecies from 4,500 m	transmembrane signaling receptor activity	dual serine/threonine and tyrosine protein kinase isoform X1
Bombus kashmirensis from 5,000 m vs cospecies from 4,500 m	transmembrane signaling receptor activity	glutamate-gated chloride channel isoform X6
Bombus kashmirensis from 5,000 m vs cospecies from 4,500 m	transmembrane signaling receptor activity	lutropin-choriogonadotropic hormone receptor isoform X3
Bombus kashmirensis from 5,000 m vs cospecies from 4,500 m	transmembrane signaling receptor activity	gamma-aminobutyric acid receptor alpha-like, partial
Bombus kashmirensis from 5,000 m vs cospecies from 4,500 m	transmembrane signaling receptor activity	odorant receptor Or2-like
Bombus kashmirensis from 5,000 m vs cospecies from 4,500 m	transmembrane signaling receptor activity	uncharacterized protein LOC100646940
Bombus kashmirensis from 5,000 m vs cospecies from 4,500 m	transmembrane signaling receptor activity	gamma-aminobutyric acid receptor alpha-like
Bombus kashmirensis from 5,000 m vs cospecies from 4,500 m	transmembrane signaling receptor activity	neuronal acetylcholine receptor subunit alpha-5-like, partial
Bombus kashmirensis from 5,000 m vs cospecies from 4,500 m	transmembrane signaling receptor activity	PREDICTED: paired box protein Pax-6-like
Bombus kashmirensis from 5,000 m vs cospecies from 4,500 m	transmembrane signaling receptor activity	odorant receptor 46a
Bombus kashmirensis from 5,000 m vs cospecies from 4,500 m	transmembrane signaling receptor activity	adhesion G protein-coupled receptor L3-like isoform X3
Bombus kashmirensis from 5,000 m vs cospecies from 4,500 m	transmembrane signaling receptor activity	protein toll-like
Bombus kashmirensis from 5,000 m vs cospecies from 4,500 m	transmembrane signaling receptor activity	odorant receptor 22c-like
Bombus kashmirensis from 5,000 m vs cospecies from 4,500 m	transmembrane signaling receptor activity	activin receptor type-2A isoform X1
Bombus kashmirensis from 5,000 m vs cospecies from 4,500 m	transmembrane signaling receptor activity	Calcitonin receptor
Bombus kashmirensis from 5,000 m vs cospecies from 4,500 m	transmembrane signaling receptor activity	insulin-like peptide receptor isoform X2
Bombus kashmirensis from 5,000 m vs cospecies from 4,500 m	transmembrane signaling receptor activity	odorant receptor 24a-like isoform X1
Bombus kashmirensis from 5,000 m vs cospecies from 4,500 m	transmembrane signaling receptor activity	insulin-like peptide receptor isoform X2
Bombus kashmirensis from 5,000 m vs cospecies from 4,500 m	transmembrane signaling receptor activity	uncharacterized protein LOC100645294
Bombus kashmirensis from 5,000 m vs cospecies from 4,500 m	transmembrane signaling receptor activity	RYamide receptor-like isoform X2
Bombus kashmirensis from 5,000 m vs cospecies from 4,500 m	transmembrane signaling receptor activity	Octopamine receptor beta-2R
Bombus kashmirensis from 5,000 m vs cospecies from 4,500 m	transmembrane signaling receptor activity	odorant receptor 13a-like
Bombus kashmirensis from 5,000 m vs cospecies from 4,500 m	transmembrane signaling receptor activity	prolactin-releasing peptide receptor-like
Bombus kashmirensis from 5,000 m vs cospecies from 4,500 m	transmembrane signaling receptor activity	PDF receptor isoform X3
Bombus kashmirensis from 5,000 m vs cospecies from 4,500 m	transmembrane signaling receptor activity	uncharacterized protein LOC100645506
Bombus kashmirensis from 5,000 m vs cospecies from 4,500 m	transmembrane signaling receptor activity	glutamate receptor 1-like isoform X2
Bombus kashmirensis from 5,000 m vs cospecies from 4,500 m	transmembrane signaling receptor activity	lutropin-choriogonadotropic hormone receptor isoform X4
Bombus kashmirensis from 5,000 m vs cospecies from 4,500 m	transmembrane signaling receptor activity	beta-3 adrenergic receptor-like isoform X3
Bombus kashmirensis from 5,000 m vs cospecies from 4,500 m	transmembrane signaling receptor activity	probable G-protein coupled receptor B0563.6
Bombus kashmirensis from 5,000 m vs cospecies from 4,500 m	transmembrane signaling receptor activity	odorant receptor 13a-like
Bombus kashmirensis from 5,000 m vs cospecies from 4,500 m	transmembrane signaling receptor activity	odorant receptor 22c-like
Bombus kashmirensis from 5,000 m vs cospecies from 4,500 m	transmembrane signaling receptor activity	adipokinetic hormone receptor isoform 1
Bombus kashmirensis from 5,000 m vs cospecies from 4,500 m	transmembrane signaling receptor activity	uncharacterized protein LOC117231626
Bombus kashmirensis from 5,000 m vs cospecies from 4,500 m	transmembrane signaling receptor activity	uncharacterized protein LOC105680809 isoform X1
Bombus kashmirensis from 5,000 m vs cospecies from 4,500 m	transmembrane signaling receptor activity	gamma-aminobutyric acid receptor subunit beta isoform X7
Bombus kashmirensis from 5,000 m vs cospecies from 4,500 m	transmembrane signaling receptor activity	odorant receptor 13a-like
Bombus kashmirensis from 5,000 m vs cospecies from 4,500 m	transmembrane signaling receptor activity	glycine receptor subunit alpha-3 isoform X1
Bombus kashmirensis from 5,000 m vs cospecies from 4,500 m	transmembrane signaling receptor activity	LOW QUALITY PROTEIN: uncharacterized protein LOC117237826
Bombus kashmirensis from 5,000 m vs cospecies from 4,500 m	transmembrane signaling receptor activity	LOW QUALITY PROTEIN: plexin-B
Bombus kashmirensis from 5,000 m vs cospecies from 4,500 m	transmembrane signaling receptor activity	acetylcholine receptor subunit alpha-like isoform X1
Bombus kashmirensis from 5,000 m vs cospecies from 4,500 m	transmembrane signaling receptor activity	dual specificity tyrosine-phosphorylation-regulated kinase 4
Bombus kashmirensis from 5,000 m vs cospecies from 4,500 m	transmembrane signaling receptor activity	odorant receptor 4-like
Bombus kashmirensis from 5,000 m vs cospecies from 4,500 m	transmembrane signaling receptor activity	ionotropic receptor 25a
Bombus kashmirensis from 5,000 m vs cospecies from 4,500 m	transmembrane signaling receptor activity	muscarinic acetylcholine receptor M4
Bombus kashmirensis from 5,000 m vs cospecies from 4,500 m	transmembrane signaling receptor activity	neuropeptides capa receptor isoform X2
Bombus kashmirensis from 5,000 m vs cospecies from 4,500 m	transmembrane signaling receptor activity	CCAAT/enhancer-binding protein zeta-like isoform X2
Bombus kashmirensis from 5,000 m vs cospecies from 4,500 m	transmembrane signaling receptor activity	odorant receptor 83a-like
Bombus kashmirensis from 5,000 m vs cospecies from 4,500 m	transmembrane signaling receptor activity	tyrosine-protein kinase transmembrane receptor Ror isoform X3
Bombus kashmirensis from 5,000 m vs cospecies from 4,500 m	transmembrane signaling receptor activity	insulin-like peptide receptor isoform X2
Bombus kashmirensis from 5,000 m vs cospecies from 4,500 m	transmembrane signaling receptor activity	Glutamate receptor, ionotropic kainate
Bombus kashmirensis from 5,000 m vs cospecies from 4,500 m	transmembrane signaling receptor activity	octopamine receptor beta-1R-like
Bombus kashmirensis from 5,000 m vs cospecies from 4,500 m	transmembrane signaling receptor activity	uncharacterized protein LOC117162065
Bombus kashmirensis from 5,000 m vs cospecies from 4,500 m	transmembrane signaling receptor activity	probable G-protein coupled receptor Mth-like 1 isoform X1
Bombus kashmirensis from 5,000 m vs cospecies from 4,500 m	transmembrane signaling receptor activity	uncharacterized protein LOC100646940
Bombus kashmirensis from 5,000 m vs cospecies from 4,500 m	transmembrane signaling receptor activity	odorant receptor 4
Bombus kashmirensis from 5,000 m vs cospecies from 4,500 m	transmembrane signaling receptor activity	insulin-like peptide receptor isoform X2
Bombus kashmirensis from 5,000 m vs cospecies from 4,500 m	transmembrane signaling receptor activity	Glutamate-gated chloride channel
Bombus kashmirensis from 5,000 m vs cospecies from 4,500 m	transmembrane signaling receptor activity	probable serine/threonine-protein kinase dyrk2 isoform X3
Bombus kashmirensis from 5,000 m vs cospecies from 4,500 m	transmembrane signaling receptor activity	uncharacterized protein LOC117233073
Bombus kashmirensis from 5,000 m vs cospecies from 4,500 m	transmembrane signaling receptor activity	Muscarinic acetylcholine receptor M5
Bombus kashmirensis from 5,000 m vs cospecies from 4,500 m	transmembrane signaling receptor activity	odorant receptor 4-like
Bombus kashmirensis from 5,000 m vs cospecies from 4,500 m	transmembrane signaling receptor activity	insulin-like peptide receptor isoform X2
Bombus kashmirensis from 5,000 m vs cospecies from 4,500 m	transmembrane signaling receptor activity	odorant receptor 82a-like
Bombus kashmirensis from 5,000 m vs cospecies from 4,500 m	transmembrane signaling receptor activity	uncharacterized protein LOC117157823
Bombus kashmirensis from 5,000 m vs cospecies from 4,500 m	transmembrane signaling receptor activity	Acetylcholine receptor subunit beta-like 2
Bombus kashmirensis from 5,000 m vs cospecies from 4,500 m	transmembrane signaling receptor activity	uncharacterized protein LOC117159596
Bombus kashmirensis from 5,000 m vs cospecies from 4,500 m	transmembrane signaling receptor activity	pyrokinin-1 receptor
Bombus kashmirensis from 5,000 m vs cospecies from 4,500 m	transmembrane signaling receptor activity	G-protein coupled receptor moody isoform X2
Bombus kashmirensis from 5,000 m vs cospecies from 4,500 m	transmembrane signaling receptor activity	glutamate ionotropic kainate 2
Bombus kashmirensis from 5,000 m vs cospecies from 4,500 m	transmembrane signaling receptor activity	uncharacterized protein LOC117207151
Bombus kashmirensis from 5,000 m vs cospecies from 4,500 m	transmembrane signaling receptor activity	uncharacterized protein LOC117242724
Bombus kashmirensis from 5,000 m vs cospecies from 4,500 m	transmembrane signaling receptor activity	uncharacterized protein LOC117242709
Bombus kashmirensis from 5,000 m vs cospecies from 4,500 m	transmembrane signaling receptor activity	glycine receptor subunit alpha-3 isoform X2
Bombus kashmirensis from 5,000 m vs cospecies from 4,500 m	signaling receptor activity	dual specificity tyrosine-phosphorylation-regulated kinase 2-like
Bombus kashmirensis from 5,000 m vs cospecies from 4,500 m	signaling receptor activity	odorant receptor 82a
Bombus kashmirensis from 5,000 m vs cospecies from 4,500 m	signaling receptor activity	acetylcholine receptor subunit alpha-like isoform X3
Bombus kashmirensis from 5,000 m vs cospecies from 4,500 m	signaling receptor activity	growth hormone secretagogue receptor type 1 isoform X3
Bombus kashmirensis from 5,000 m vs cospecies from 4,500 m	signaling receptor activity	Metabotropic glutamate receptor 7
Bombus kashmirensis from 5,000 m vs cospecies from 4,500 m	signaling receptor activity	tyrosine-protein kinase Src64B isoform X2
Bombus kashmirensis from 5,000 m vs cospecies from 4,500 m	signaling receptor activity	glutamate receptor ionotropic, kainate 2-like
Bombus kashmirensis from 5,000 m vs cospecies from 4,500 m	signaling receptor activity	tachykinin-like peptides receptor 86C isoform X1
Bombus kashmirensis from 5,000 m vs cospecies from 4,500 m	signaling receptor activity	frizzled-2
Bombus kashmirensis from 5,000 m vs cospecies from 4,500 m	signaling receptor activity	uncharacterized protein LOC110119172
Bombus kashmirensis from 5,000 m vs cospecies from 4,500 m	signaling receptor activity	orexin receptor type 1 isoform X1
Bombus kashmirensis from 5,000 m vs cospecies from 4,500 m	signaling receptor activity	neuropeptides capa receptor-like
Bombus kashmirensis from 5,000 m vs cospecies from 4,500 m	signaling receptor activity	glutamate-gated chloride channel alpha isoform X1
Bombus kashmirensis from 5,000 m vs cospecies from 4,500 m	signaling receptor activity	dopamine D2-like receptor isoform X3
Bombus kashmirensis from 5,000 m vs cospecies from 4,500 m	signaling receptor activity	odorant receptor 9a-like isoform X4
Bombus kashmirensis from 5,000 m vs cospecies from 4,500 m	signaling receptor activity	odorant receptor 82a-like isoform X1
Bombus kashmirensis from 5,000 m vs cospecies from 4,500 m	signaling receptor activity	uncharacterized protein LOC117151810
Bombus kashmirensis from 5,000 m vs cospecies from 4,500 m	signaling receptor activity	G-protein coupled receptor Mth2-like
Bombus kashmirensis from 5,000 m vs cospecies from 4,500 m	signaling receptor activity	protein bride of sevenless isoform X1
Bombus kashmirensis from 5,000 m vs cospecies from 4,500 m	signaling receptor activity	neuronal acetylcholine receptor subunit alpha-3-like
Bombus kashmirensis from 5,000 m vs cospecies from 4,500 m	signaling receptor activity	odorant receptor 22c-like
Bombus kashmirensis from 5,000 m vs cospecies from 4,500 m	signaling receptor activity	neuropeptides capa receptor-like
Bombus kashmirensis from 5,000 m vs cospecies from 4,500 m	signaling receptor activity	gustatory receptor for sugar taste 64f-like
Bombus kashmirensis from 5,000 m vs cospecies from 4,500 m	signaling receptor activity	odorant receptor 2a-like
Bombus kashmirensis from 5,000 m vs cospecies from 4,500 m	signaling receptor activity	acetylcholine receptor subunit beta-like 2
Bombus kashmirensis from 5,000 m vs cospecies from 4,500 m	signaling receptor activity	metabotropic glutamate receptor 2 isoform X2
Bombus kashmirensis from 5,000 m vs cospecies from 4,500 m	signaling receptor activity	odorant receptor 13a-like
Bombus kashmirensis from 5,000 m vs cospecies from 4,500 m	signaling receptor activity	probable serine/threonine-protein kinase dyrk2 isoform X2
Bombus kashmirensis from 5,000 m vs cospecies from 4,500 m	signaling receptor activity	thyrotropin-releasing hormone receptor
Bombus kashmirensis from 5,000 m vs cospecies from 4,500 m	signaling receptor activity	dopamine receptor 2
Bombus kashmirensis from 5,000 m vs cospecies from 4,500 m	signaling receptor activity	Glycine receptor subunit alpha-2
Bombus kashmirensis from 5,000 m vs cospecies from 4,500 m	signaling receptor activity	probable G-protein coupled receptor 139
Bombus kashmirensis from 5,000 m vs cospecies from 4,500 m	signaling receptor activity	protein patched isoform X1
Bombus kashmirensis from 5,000 m vs cospecies from 4,500 m	signaling receptor activity	protein patched isoform X4
Bombus kashmirensis from 5,000 m vs cospecies from 4,500 m	signaling receptor activity	acetylcholine receptor subunit alpha-L1 isoform X1
Bombus kashmirensis from 5,000 m vs cospecies from 4,500 m	signaling receptor activity	LOW QUALITY PROTEIN: neuronal acetylcholine receptor subunit alpha-10-like
Bombus kashmirensis from 5,000 m vs cospecies from 4,500 m	signaling receptor activity	probable G-protein coupled receptor B0563.6
Bombus kashmirensis from 5,000 m vs cospecies from 4,500 m	signaling receptor activity	probable G-protein coupled receptor CG31760 isoform X3
Bombus kashmirensis from 5,000 m vs cospecies from 4,500 m	signaling receptor activity	NMDA receptor 1 isoform X3
Bombus kashmirensis from 5,000 m vs cospecies from 4,500 m	signaling receptor activity	rhodopsin-like isoform X3
Bombus kashmirensis from 5,000 m vs cospecies from 4,500 m	signaling receptor activity	neuropeptide CCHamide-1 receptor-like
Bombus kashmirensis from 5,000 m vs cospecies from 4,500 m	signaling receptor activity	tachykinin-like peptides receptor 99D
Bombus kashmirensis from 5,000 m vs cospecies from 4,500 m	signaling receptor activity	neuronal acetylcholine receptor subunit alpha-7
Bombus kashmirensis from 5,000 m vs cospecies from 4,500 m	signaling receptor activity	protein trapped in endoderm-1
Bombus kashmirensis from 5,000 m vs cospecies from 4,500 m	signaling receptor activity	tachykinin-like peptides receptor 99D isoform X2
Bombus kashmirensis from 5,000 m vs cospecies from 4,500 m	signaling receptor activity	diuretic hormone receptor isoform X2
Bombus kashmirensis from 5,000 m vs cospecies from 4,500 m	signaling receptor activity	proto-oncogene tyrosine-protein kinase ROS isoform X3
Bombus kashmirensis from 5,000 m vs cospecies from 4,500 m	signaling receptor activity	gamma-aminobutyric acid receptor subunit beta-like
Bombus kashmirensis from 5,000 m vs cospecies from 4,500 m	signaling receptor activity	insulin receptor isoform X3
Bombus kashmirensis from 5,000 m vs cospecies from 4,500 m	signaling receptor activity	allatostatin-A receptor
Bombus kashmirensis from 5,000 m vs cospecies from 4,500 m	signaling receptor activity	LOW QUALITY PROTEIN: NKAP family protein CG6066
Bombus kashmirensis from 5,000 m vs cospecies from 4,500 m	signaling receptor activity	beta-2 adrenergic receptor
Bombus kashmirensis from 5,000 m vs cospecies from 4,500 m	signaling receptor activity	wee1-like protein kinase isoform X3
Bombus kashmirensis from 5,000 m vs cospecies from 4,500 m	signaling receptor activity	RYamide receptor isoform X1
Bombus kashmirensis from 5,000 m vs cospecies from 4,500 m	signaling receptor activity	uncharacterized protein LOC100746175
Bombus kashmirensis from 5,000 m vs cospecies from 4,500 m	signaling receptor activity	QRFP-like peptide receptor isoform X1
Bombus kashmirensis from 5,000 m vs cospecies from 4,500 m	signaling receptor activity	modular serine protease
Bombus kashmirensis from 5,000 m vs cospecies from 4,500 m	signaling receptor activity	ALK tyrosine kinase receptor isoform X1
Bombus kashmirensis from 5,000 m vs cospecies from 4,500 m	signaling receptor activity	glycine receptor subunit alpha-4 isoform X9
Bombus kashmirensis from 5,000 m vs cospecies from 4,500 m	signaling receptor activity	probable G-protein coupled receptor 158
Bombus kashmirensis from 5,000 m vs cospecies from 4,500 m	signaling receptor activity	tyramine receptor 1
Bombus kashmirensis from 5,000 m vs cospecies from 4,500 m	signaling receptor activity	G-protein coupled receptor Mth2 isoform X1
Bombus kashmirensis from 5,000 m vs cospecies from 4,500 m	signaling receptor activity	hypothetical protein KM043_016810
Bombus kashmirensis from 5,000 m vs cospecies from 4,500 m	signaling receptor activity	5-hydroxytryptamine receptor-like isoform X3
Bombus kashmirensis from 5,000 m vs cospecies from 4,500 m	signaling receptor activity	frizzled-7-B
Bombus kashmirensis from 5,000 m vs cospecies from 4,500 m	signaling receptor activity	PREDICTED: uncharacterized protein LOC108555865
Bombus kashmirensis from 5,000 m vs cospecies from 4,500 m	signaling receptor activity	gonadotropin-releasing hormone receptor isoform X2
Bombus kashmirensis from 5,000 m vs cospecies from 4,500 m	signaling receptor activity	protein MTO1 homolog, mitochondrial
Bombus kashmirensis from 5,000 m vs cospecies from 4,500 m	signaling receptor activity	uncharacterized protein LOC100644290
Bombus kashmirensis from 5,000 m vs cospecies from 4,500 m	signaling receptor activity	PREDICTED: 5-hydroxytryptamine receptor 2B-like
Bombus kashmirensis from 5,000 m vs cospecies from 4,500 m	signaling receptor activity	uncharacterized protein LOC117217143 isoform X2
Bombus kashmirensis from 5,000 m vs cospecies from 4,500 m	signaling receptor activity	metabotropic glutamate receptor 7-like isoform X3
Bombus kashmirensis from 5,000 m vs cospecies from 4,500 m	signaling receptor activity	uncharacterized protein LOC100745364 isoform X1
Bombus kashmirensis from 5,000 m vs cospecies from 4,500 m	signaling receptor activity	calcitonin receptor-like isoform X5
Bombus kashmirensis from 5,000 m vs cospecies from 4,500 m	signaling receptor activity	pyrokinin-1 receptor
Bombus kashmirensis from 5,000 m vs cospecies from 4,500 m	signaling receptor activity	netrin receptor UNC5C isoform X2
Bombus kashmirensis from 5,000 m vs cospecies from 4,500 m	signaling receptor activity	odorant receptor 4-like
Bombus kashmirensis from 5,000 m vs cospecies from 4,500 m	signaling receptor activity	epidermal growth factor receptor isoform X2
Bombus kashmirensis from 5,000 m vs cospecies from 4,500 m	signaling receptor activity	glutamate receptor 1 isoform X2
Bombus kashmirensis from 5,000 m vs cospecies from 4,500 m	signaling receptor activity	cation-independent mannose-6-phosphate receptor
Bombus kashmirensis from 5,000 m vs cospecies from 4,500 m	signaling receptor activity	bone morphogenetic protein receptor type-2 isoform X2
Bombus kashmirensis from 5,000 m vs cospecies from 4,500 m	signaling receptor activity	uncharacterized protein LOC108001015 isoform X2
Bombus kashmirensis from 5,000 m vs cospecies from 4,500 m	signaling receptor activity	odorant receptor 43a-like
Bombus kashmirensis from 5,000 m vs cospecies from 4,500 m	signaling receptor activity	tyrosine-protein kinase CSK
Bombus kashmirensis from 5,000 m vs cospecies from 4,500 m	signaling receptor activity	glycine receptor subunit alpha-4 isoform X2
Bombus kashmirensis from 5,000 m vs cospecies from 4,500 m	signaling receptor activity	tyrosine-protein kinase Abl isoform X6
Bombus kashmirensis from 5,000 m vs cospecies from 4,500 m	signaling receptor activity	uncharacterized protein LOC100741614 isoform X2
Bombus kashmirensis from 5,000 m vs cospecies from 4,500 m	signaling receptor activity	odorant receptor Or2-like
Bombus kashmirensis from 5,000 m vs cospecies from 4,500 m	signaling receptor activity	gamma-aminobutyric acid type B receptor subunit 1 isoform X1
Bombus kashmirensis from 5,000 m vs cospecies from 4,500 m	signaling receptor activity	muscarinic acetylcholine receptor DM1
Bombus kashmirensis from 5,000 m vs cospecies from 4,500 m	signaling receptor activity	5-hydroxytryptamine receptor 2A isoform X2
Bombus kashmirensis from 5,000 m vs cospecies from 4,500 m	signaling receptor activity	protein CASC3 isoform X2
Bombus kashmirensis from 5,000 m vs cospecies from 4,500 m	signaling receptor activity	octopamine receptor beta-2R isoform X2
Bombus kashmirensis from 5,000 m vs cospecies from 4,500 m	signaling receptor activity	uncharacterized protein LOC100740858 isoform X2
Bombus kashmirensis from 5,000 m vs cospecies from 4,500 m	signaling receptor activity	retinoic acid receptor RXR-alpha-B isoform X3
Bombus kashmirensis from 5,000 m vs cospecies from 4,500 m	signaling receptor activity	odorant receptor 13a-like
Bombus kashmirensis from 5,000 m vs cospecies from 4,500 m	signaling receptor activity	odorant receptor 65a-like
Bombus kashmirensis from 5,000 m vs cospecies from 4,500 m	signaling receptor activity	trace amine-associated receptor 9 isoform X1
Bombus kashmirensis from 5,000 m vs cospecies from 4,500 m	signaling receptor activity	octopamine receptor beta-3R
Bombus kashmirensis from 5,000 m vs cospecies from 4,500 m	signaling receptor activity	gastrula zinc finger protein XlCGF57.1-like isoform X1
Bombus kashmirensis from 5,000 m vs cospecies from 4,500 m	signaling receptor activity	Octopamine receptor beta-3R
Bombus kashmirensis from 5,000 m vs cospecies from 4,500 m	signaling receptor activity	G-protein coupled receptor Mth2-like
Bombus kashmirensis from 5,000 m vs cospecies from 4,500 m	signaling receptor activity	octopamine receptor beta-3R-like isoform X1
Bombus kashmirensis from 5,000 m vs cospecies from 4,500 m	signaling receptor activity	glutamate receptor ionotropic, kainate 2 isoform X2
Bombus kashmirensis from 5,000 m vs cospecies from 4,500 m	signaling receptor activity	cardioacceleratory peptide receptor isoform X1
Bombus kashmirensis from 5,000 m vs cospecies from 4,500 m	signaling receptor activity	protein smoothened isoform X1
Bombus kashmirensis from 5,000 m vs cospecies from 4,500 m	signaling receptor activity	fibroblast growth factor receptor homolog 1 isoform X3
Bombus kashmirensis from 5,000 m vs cospecies from 4,500 m	signaling receptor activity	odorant receptor 9a-like
Bombus kashmirensis from 5,000 m vs cospecies from 4,500 m	signaling receptor activity	ionotropic receptor 25a isoform X2
Bombus kashmirensis from 5,000 m vs cospecies from 4,500 m	signaling receptor activity	activin receptor type-1 isoform X1
Bombus kashmirensis from 5,000 m vs cospecies from 4,500 m	signaling receptor activity	uncharacterized protein LOC117158212
Bombus kashmirensis from 5,000 m vs cospecies from 4,500 m	signaling receptor activity	latrophilin Cirl isoform X4
Bombus kashmirensis from 5,000 m vs cospecies from 4,500 m	signaling receptor activity	odorant receptor 94b-like
Bombus kashmirensis from 5,000 m vs cospecies from 4,500 m	signaling receptor activity	insulin-like peptide receptor
Bombus kashmirensis from 5,000 m vs cospecies from 4,500 m	signaling receptor activity	ionotropic receptor 25a-like
Bombus kashmirensis from 5,000 m vs cospecies from 4,500 m	signaling receptor activity	odorant receptor 9a-like
Bombus kashmirensis from 5,000 m vs cospecies from 4,500 m	signaling receptor activity	protein patched-like isoform X2
Bombus kashmirensis from 5,000 m vs cospecies from 4,500 m	signaling receptor activity	octopamine receptor Oamb
Bombus kashmirensis from 5,000 m vs cospecies from 4,500 m	signaling receptor activity	ionotropic receptor 25a
Bombus kashmirensis from 5,000 m vs cospecies from 4,500 m	signaling receptor activity	uncharacterized protein LOC100649440
Bombus kashmirensis from 5,000 m vs cospecies from 4,500 m	signaling receptor activity	odorant receptor 13a-like
Bombus kashmirensis from 5,000 m vs cospecies from 4,500 m	signaling receptor activity	metabotropic glutamate receptor 6-like
Bombus kashmirensis from 5,000 m vs cospecies from 4,500 m	signaling receptor activity	opsin, ultraviolet-sensitive
Bombus kashmirensis from 5,000 m vs cospecies from 4,500 m	signaling receptor activity	tyrosine-protein kinase Fer isoform X3
Bombus kashmirensis from 5,000 m vs cospecies from 4,500 m	signaling receptor activity	gamma-aminobutyric acid type B receptor subunit 2 isoform X1
Bombus kashmirensis from 5,000 m vs cospecies from 4,500 m	signaling receptor activity	secretin receptor
Bombus kashmirensis from 5,000 m vs cospecies from 4,500 m	signaling receptor activity	metabotropic glutamate receptor
Bombus kashmirensis from 5,000 m vs cospecies from 4,500 m	signaling receptor activity	hypothetical protein WN48_08244
Bombus kashmirensis from 5,000 m vs cospecies from 4,500 m	signaling receptor activity	plexin-B
Bombus kashmirensis from 5,000 m vs cospecies from 4,500 m	signaling receptor activity	odorant receptor Or2-like
Bombus kashmirensis from 5,000 m vs cospecies from 4,500 m	signaling receptor activity	uncharacterized protein LOC110119609
Bombus kashmirensis from 5,000 m vs cospecies from 4,500 m	signaling receptor activity	serine/threonine-protein kinase minibrain isoform X1
Bombus kashmirensis from 5,000 m vs cospecies from 4,500 m	signaling receptor activity	tyrosine-protein kinase transmembrane receptor Ror isoform X2
Bombus kashmirensis from 5,000 m vs cospecies from 4,500 m	signaling receptor activity	odorant receptor 22c-like
Bombus kashmirensis from 5,000 m vs cospecies from 4,500 m	signaling receptor activity	G-protein coupled receptor moody isoform X2
Bombus kashmirensis from 5,000 m vs cospecies from 4,500 m	signaling receptor activity	odorant receptor 22c-like
Bombus kashmirensis from 5,000 m vs cospecies from 4,500 m	signaling receptor activity	hepatocyte nuclear factor 4-gamma isoform X4
Bombus kashmirensis from 5,000 m vs cospecies from 4,500 m	signaling receptor activity	gamma-aminobutyric acid receptor subunit beta isoform X4
Bombus kashmirensis from 5,000 m vs cospecies from 4,500 m	signaling receptor activity	odorant receptor 67c-like
Bombus kashmirensis from 5,000 m vs cospecies from 4,500 m	signaling receptor activity	bone morphogenetic protein receptor type-1B isoform X1
Bombus kashmirensis from 5,000 m vs cospecies from 4,500 m	signaling receptor activity	uncharacterized protein LOC116185945
Bombus kashmirensis from 5,000 m vs cospecies from 4,500 m	signaling receptor activity	tyrosine-protein kinase Src42A isoform X3
Bombus kashmirensis from 5,000 m vs cospecies from 4,500 m	signaling receptor activity	parathyroid hormone/parathyroid hormone-related peptide receptor-like isoform X3
Bombus kashmirensis from 5,000 m vs cospecies from 4,500 m	signaling receptor activity	adenosine receptor A2b
Bombus kashmirensis from 5,000 m vs cospecies from 4,500 m	signaling receptor activity	sex peptide receptor
Bombus kashmirensis from 5,000 m vs cospecies from 4,500 m	signaling receptor activity	adhesion G protein-coupled receptor A3 isoform X2
Bombus kashmirensis from 5,000 m vs cospecies from 4,500 m	signaling receptor activity	vascular endothelial growth factor receptor 1 isoform X3
Bombus kashmirensis from 5,000 m vs cospecies from 4,500 m	signaling receptor activity	FMRFamide receptor
Bombus kashmirensis from 5,000 m vs cospecies from 4,500 m	signaling receptor activity	glutamate receptor ionotropic, kainate 2-like
Bombus kashmirensis from 5,000 m vs cospecies from 4,500 m	signaling receptor activity	dual serine/threonine and tyrosine protein kinase isoform X1
Bombus kashmirensis from 5,000 m vs cospecies from 4,500 m	signaling receptor activity	glutamate-gated chloride channel isoform X6
Bombus kashmirensis from 5,000 m vs cospecies from 4,500 m	signaling receptor activity	lutropin-choriogonadotropic hormone receptor isoform X3
Bombus kashmirensis from 5,000 m vs cospecies from 4,500 m	signaling receptor activity	gamma-aminobutyric acid receptor alpha-like, partial
Bombus kashmirensis from 5,000 m vs cospecies from 4,500 m	signaling receptor activity	odorant receptor Or2-like
Bombus kashmirensis from 5,000 m vs cospecies from 4,500 m	signaling receptor activity	uncharacterized protein LOC100646940
Bombus kashmirensis from 5,000 m vs cospecies from 4,500 m	signaling receptor activity	gamma-aminobutyric acid receptor alpha-like
Bombus kashmirensis from 5,000 m vs cospecies from 4,500 m	signaling receptor activity	neuronal acetylcholine receptor subunit alpha-5-like, partial
Bombus kashmirensis from 5,000 m vs cospecies from 4,500 m	signaling receptor activity	PREDICTED: paired box protein Pax-6-like
Bombus kashmirensis from 5,000 m vs cospecies from 4,500 m	signaling receptor activity	odorant receptor 46a
Bombus kashmirensis from 5,000 m vs cospecies from 4,500 m	signaling receptor activity	adhesion G protein-coupled receptor L3-like isoform X3
Bombus kashmirensis from 5,000 m vs cospecies from 4,500 m	signaling receptor activity	protein toll-like
Bombus kashmirensis from 5,000 m vs cospecies from 4,500 m	signaling receptor activity	odorant receptor 22c-like
Bombus kashmirensis from 5,000 m vs cospecies from 4,500 m	signaling receptor activity	activin receptor type-2A isoform X1
Bombus kashmirensis from 5,000 m vs cospecies from 4,500 m	signaling receptor activity	Calcitonin receptor
Bombus kashmirensis from 5,000 m vs cospecies from 4,500 m	signaling receptor activity	insulin-like peptide receptor isoform X2
Bombus kashmirensis from 5,000 m vs cospecies from 4,500 m	signaling receptor activity	odorant receptor 24a-like isoform X1
Bombus kashmirensis from 5,000 m vs cospecies from 4,500 m	signaling receptor activity	insulin-like peptide receptor isoform X2
Bombus kashmirensis from 5,000 m vs cospecies from 4,500 m	signaling receptor activity	uncharacterized protein LOC100645294
Bombus kashmirensis from 5,000 m vs cospecies from 4,500 m	signaling receptor activity	RYamide receptor-like isoform X2
Bombus kashmirensis from 5,000 m vs cospecies from 4,500 m	signaling receptor activity	Octopamine receptor beta-2R
Bombus kashmirensis from 5,000 m vs cospecies from 4,500 m	signaling receptor activity	odorant receptor 13a-like
Bombus kashmirensis from 5,000 m vs cospecies from 4,500 m	signaling receptor activity	prolactin-releasing peptide receptor-like
Bombus kashmirensis from 5,000 m vs cospecies from 4,500 m	signaling receptor activity	PDF receptor isoform X3
Bombus kashmirensis from 5,000 m vs cospecies from 4,500 m	signaling receptor activity	uncharacterized protein LOC100645506
Bombus kashmirensis from 5,000 m vs cospecies from 4,500 m	signaling receptor activity	glutamate receptor 1-like isoform X2
Bombus kashmirensis from 5,000 m vs cospecies from 4,500 m	signaling receptor activity	lutropin-choriogonadotropic hormone receptor isoform X4
Bombus kashmirensis from 5,000 m vs cospecies from 4,500 m	signaling receptor activity	beta-3 adrenergic receptor-like isoform X3
Bombus kashmirensis from 5,000 m vs cospecies from 4,500 m	signaling receptor activity	probable G-protein coupled receptor B0563.6
Bombus kashmirensis from 5,000 m vs cospecies from 4,500 m	signaling receptor activity	odorant receptor 13a-like
Bombus kashmirensis from 5,000 m vs cospecies from 4,500 m	signaling receptor activity	odorant receptor 22c-like
Bombus kashmirensis from 5,000 m vs cospecies from 4,500 m	signaling receptor activity	adipokinetic hormone receptor isoform 1
Bombus kashmirensis from 5,000 m vs cospecies from 4,500 m	signaling receptor activity	uncharacterized protein LOC117231626
Bombus kashmirensis from 5,000 m vs cospecies from 4,500 m	signaling receptor activity	uncharacterized protein LOC105680809 isoform X1
Bombus kashmirensis from 5,000 m vs cospecies from 4,500 m	signaling receptor activity	gamma-aminobutyric acid receptor subunit beta isoform X7
Bombus kashmirensis from 5,000 m vs cospecies from 4,500 m	signaling receptor activity	odorant receptor 13a-like
Bombus kashmirensis from 5,000 m vs cospecies from 4,500 m	signaling receptor activity	glycine receptor subunit alpha-3 isoform X1
Bombus kashmirensis from 5,000 m vs cospecies from 4,500 m	signaling receptor activity	LOW QUALITY PROTEIN: uncharacterized protein LOC117237826
Bombus kashmirensis from 5,000 m vs cospecies from 4,500 m	signaling receptor activity	LOW QUALITY PROTEIN: plexin-B
Bombus kashmirensis from 5,000 m vs cospecies from 4,500 m	signaling receptor activity	acetylcholine receptor subunit alpha-like isoform X1
Bombus kashmirensis from 5,000 m vs cospecies from 4,500 m	signaling receptor activity	dual specificity tyrosine-phosphorylation-regulated kinase 4
Bombus kashmirensis from 5,000 m vs cospecies from 4,500 m	signaling receptor activity	odorant receptor 4-like
Bombus kashmirensis from 5,000 m vs cospecies from 4,500 m	signaling receptor activity	ionotropic receptor 25a
Bombus kashmirensis from 5,000 m vs cospecies from 4,500 m	signaling receptor activity	muscarinic acetylcholine receptor M4
Bombus kashmirensis from 5,000 m vs cospecies from 4,500 m	signaling receptor activity	neuropeptides capa receptor isoform X2
Bombus kashmirensis from 5,000 m vs cospecies from 4,500 m	signaling receptor activity	CCAAT/enhancer-binding protein zeta-like isoform X2
Bombus kashmirensis from 5,000 m vs cospecies from 4,500 m	signaling receptor activity	odorant receptor 83a-like
Bombus kashmirensis from 5,000 m vs cospecies from 4,500 m	signaling receptor activity	tyrosine-protein kinase transmembrane receptor Ror isoform X3
Bombus kashmirensis from 5,000 m vs cospecies from 4,500 m	signaling receptor activity	insulin-like peptide receptor isoform X2
Bombus kashmirensis from 5,000 m vs cospecies from 4,500 m	signaling receptor activity	Glutamate receptor, ionotropic kainate
Bombus kashmirensis from 5,000 m vs cospecies from 4,500 m	signaling receptor activity	octopamine receptor beta-1R-like
Bombus kashmirensis from 5,000 m vs cospecies from 4,500 m	signaling receptor activity	uncharacterized protein LOC117162065
Bombus kashmirensis from 5,000 m vs cospecies from 4,500 m	signaling receptor activity	probable G-protein coupled receptor Mth-like 1 isoform X1
Bombus kashmirensis from 5,000 m vs cospecies from 4,500 m	signaling receptor activity	uncharacterized protein LOC100646940
Bombus kashmirensis from 5,000 m vs cospecies from 4,500 m	signaling receptor activity	odorant receptor 4
Bombus kashmirensis from 5,000 m vs cospecies from 4,500 m	signaling receptor activity	insulin-like peptide receptor isoform X2
Bombus kashmirensis from 5,000 m vs cospecies from 4,500 m	signaling receptor activity	Glutamate-gated chloride channel
Bombus kashmirensis from 5,000 m vs cospecies from 4,500 m	signaling receptor activity	probable serine/threonine-protein kinase dyrk2 isoform X3
Bombus kashmirensis from 5,000 m vs cospecies from 4,500 m	signaling receptor activity	uncharacterized protein LOC117233073
Bombus kashmirensis from 5,000 m vs cospecies from 4,500 m	signaling receptor activity	Muscarinic acetylcholine receptor M5
Bombus kashmirensis from 5,000 m vs cospecies from 4,500 m	signaling receptor activity	odorant receptor 4-like
Bombus kashmirensis from 5,000 m vs cospecies from 4,500 m	signaling receptor activity	insulin-like peptide receptor isoform X2
Bombus kashmirensis from 5,000 m vs cospecies from 4,500 m	signaling receptor activity	odorant receptor 82a-like
Bombus kashmirensis from 5,000 m vs cospecies from 4,500 m	signaling receptor activity	uncharacterized protein LOC117157823
Bombus kashmirensis from 5,000 m vs cospecies from 4,500 m	signaling receptor activity	Acetylcholine receptor subunit beta-like 2
Bombus kashmirensis from 5,000 m vs cospecies from 4,500 m	signaling receptor activity	uncharacterized protein LOC117159596
Bombus kashmirensis from 5,000 m vs cospecies from 4,500 m	ligand-gated ion channel activity	acetylcholine receptor subunit alpha-like isoform X3
Bombus kashmirensis from 5,000 m vs cospecies from 4,500 m	ligand-gated ion channel activity	glutamate receptor ionotropic, kainate 2-like
Bombus kashmirensis from 5,000 m vs cospecies from 4,500 m	ligand-gated ion channel activity	glutamate-gated chloride channel alpha isoform X1
Bombus kashmirensis from 5,000 m vs cospecies from 4,500 m	ligand-gated ion channel activity	neuronal acetylcholine receptor subunit alpha-3-like
Bombus kashmirensis from 5,000 m vs cospecies from 4,500 m	ligand-gated ion channel activity	acetylcholine receptor subunit beta-like 2
Bombus kashmirensis from 5,000 m vs cospecies from 4,500 m	ligand-gated ion channel activity	Glycine receptor subunit alpha-2
Bombus kashmirensis from 5,000 m vs cospecies from 4,500 m	ligand-gated ion channel activity	acetylcholine receptor subunit alpha-L1 isoform X1
Bombus kashmirensis from 5,000 m vs cospecies from 4,500 m	ligand-gated ion channel activity	LOW QUALITY PROTEIN: neuronal acetylcholine receptor subunit alpha-10-like
Bombus kashmirensis from 5,000 m vs cospecies from 4,500 m	ligand-gated ion channel activity	NMDA receptor 1 isoform X3
Bombus kashmirensis from 5,000 m vs cospecies from 4,500 m	ligand-gated ion channel activity	neuronal acetylcholine receptor subunit alpha-7
Bombus kashmirensis from 5,000 m vs cospecies from 4,500 m	ligand-gated ion channel activity	uncharacterized protein LOC100750019 isoform X2
Bombus kashmirensis from 5,000 m vs cospecies from 4,500 m	ligand-gated ion channel activity	inositol 1,4,5-trisphosphate receptor isoform X5
Bombus kashmirensis from 5,000 m vs cospecies from 4,500 m	ligand-gated ion channel activity	gamma-aminobutyric acid receptor subunit beta-like
Bombus kashmirensis from 5,000 m vs cospecies from 4,500 m	ligand-gated ion channel activity	glycine receptor subunit alpha-4 isoform X9
Bombus kashmirensis from 5,000 m vs cospecies from 4,500 m	ligand-gated ion channel activity	hypothetical protein KM043_016810
Bombus kashmirensis from 5,000 m vs cospecies from 4,500 m	ligand-gated ion channel activity	uncharacterized protein LOC117217143 isoform X2
Bombus kashmirensis from 5,000 m vs cospecies from 4,500 m	ligand-gated ion channel activity	glutamate receptor 1 isoform X2
Bombus kashmirensis from 5,000 m vs cospecies from 4,500 m	ligand-gated ion channel activity	uncharacterized protein LOC108001015 isoform X2
Bombus kashmirensis from 5,000 m vs cospecies from 4,500 m	ligand-gated ion channel activity	glycine receptor subunit alpha-4 isoform X2
Bombus kashmirensis from 5,000 m vs cospecies from 4,500 m	ligand-gated ion channel activity	glutamate receptor ionotropic, kainate 2 isoform X2
Bombus kashmirensis from 5,000 m vs cospecies from 4,500 m	ligand-gated ion channel activity	ionotropic receptor 25a isoform X2
Bombus kashmirensis from 5,000 m vs cospecies from 4,500 m	ligand-gated ion channel activity	ionotropic receptor 25a-like
Bombus kashmirensis from 5,000 m vs cospecies from 4,500 m	ligand-gated ion channel activity	ionotropic receptor 25a-like isoform X2
Bombus kashmirensis from 5,000 m vs cospecies from 4,500 m	ligand-gated ion channel activity	ionotropic receptor 25a
Bombus kashmirensis from 5,000 m vs cospecies from 4,500 m	ligand-gated ion channel activity	gamma-aminobutyric acid receptor subunit beta isoform X4
Bombus kashmirensis from 5,000 m vs cospecies from 4,500 m	ligand-gated ion channel activity	glutamate receptor ionotropic, kainate 2-like
Bombus kashmirensis from 5,000 m vs cospecies from 4,500 m	ligand-gated ion channel activity	glutamate-gated chloride channel isoform X6
Bombus kashmirensis from 5,000 m vs cospecies from 4,500 m	ligand-gated ion channel activity	gamma-aminobutyric acid receptor alpha-like, partial
Bombus kashmirensis from 5,000 m vs cospecies from 4,500 m	ligand-gated ion channel activity	gamma-aminobutyric acid receptor alpha-like
Bombus kashmirensis from 5,000 m vs cospecies from 4,500 m	ligand-gated ion channel activity	neuronal acetylcholine receptor subunit alpha-5-like, partial
Bombus kashmirensis from 5,000 m vs cospecies from 4,500 m	ligand-gated ion channel activity	ryanodine receptor isoform X9
Bombus kashmirensis from 5,000 m vs cospecies from 4,500 m	ligand-gated ion channel activity	inward rectifier potassium channel 16 isoform X1
Bombus kashmirensis from 5,000 m vs cospecies from 4,500 m	ligand-gated ion channel activity	glutamate receptor 1-like isoform X2
Bombus kashmirensis from 5,000 m vs cospecies from 4,500 m	ligand-gated ion channel activity	uncharacterized protein LOC100646926 isoform X4
Bombus kashmirensis from 5,000 m vs cospecies from 4,500 m	ligand-gated ion channel activity	gamma-aminobutyric acid receptor subunit beta isoform X7
Bombus kashmirensis from 5,000 m vs cospecies from 4,500 m	ligand-gated ion channel activity	glycine receptor subunit alpha-3 isoform X1
Bombus kashmirensis from 5,000 m vs cospecies from 4,500 m	ligand-gated ion channel activity	acetylcholine receptor subunit alpha-like isoform X1
Bombus kashmirensis from 5,000 m vs cospecies from 4,500 m	ligand-gated ion channel activity	ionotropic receptor 25a
Bombus kashmirensis from 5,000 m vs cospecies from 4,500 m	ligand-gated ion channel activity	Glutamate receptor, ionotropic kainate
Bombus kashmirensis from 5,000 m vs cospecies from 4,500 m	ligand-gated ion channel activity	Glutamate-gated chloride channel
Bombus kashmirensis from 5,000 m vs cospecies from 4,500 m	ligand-gated ion channel activity	methylenetetrahydrofolate dehydrogenase-like protein
Bombus kashmirensis from 5,000 m vs cospecies from 4,500 m	ligand-gated ion channel activity	glutamate ionotropic kainate 2
Bombus kashmirensis from 5,000 m vs cospecies from 4,500 m	ligand-gated ion channel activity	glycine receptor subunit alpha-3 isoform X2
Bombus kashmirensis from 5,000 m vs cospecies from 4,500 m	ligand-gated ion channel activity	Acetylcholine receptor subunit alpha
Bombus kashmirensis from 5,000 m vs cospecies from 4,500 m	ligand-gated channel activity	acetylcholine receptor subunit alpha-like isoform X3
Bombus kashmirensis from 5,000 m vs cospecies from 4,500 m	ligand-gated channel activity	glutamate receptor ionotropic, kainate 2-like
Bombus kashmirensis from 5,000 m vs cospecies from 4,500 m	ligand-gated channel activity	glutamate-gated chloride channel alpha isoform X1
Bombus kashmirensis from 5,000 m vs cospecies from 4,500 m	ligand-gated channel activity	neuronal acetylcholine receptor subunit alpha-3-like
Bombus kashmirensis from 5,000 m vs cospecies from 4,500 m	ligand-gated channel activity	acetylcholine receptor subunit beta-like 2
Bombus kashmirensis from 5,000 m vs cospecies from 4,500 m	ligand-gated channel activity	Glycine receptor subunit alpha-2
Bombus kashmirensis from 5,000 m vs cospecies from 4,500 m	ligand-gated channel activity	acetylcholine receptor subunit alpha-L1 isoform X1
Bombus kashmirensis from 5,000 m vs cospecies from 4,500 m	ligand-gated channel activity	LOW QUALITY PROTEIN: neuronal acetylcholine receptor subunit alpha-10-like
Bombus kashmirensis from 5,000 m vs cospecies from 4,500 m	ligand-gated channel activity	NMDA receptor 1 isoform X3
Bombus kashmirensis from 5,000 m vs cospecies from 4,500 m	ligand-gated channel activity	neuronal acetylcholine receptor subunit alpha-7
Bombus kashmirensis from 5,000 m vs cospecies from 4,500 m	ligand-gated channel activity	uncharacterized protein LOC100750019 isoform X2
Bombus kashmirensis from 5,000 m vs cospecies from 4,500 m	ligand-gated channel activity	inositol 1,4,5-trisphosphate receptor isoform X5
Bombus kashmirensis from 5,000 m vs cospecies from 4,500 m	ligand-gated channel activity	gamma-aminobutyric acid receptor subunit beta-like
Bombus kashmirensis from 5,000 m vs cospecies from 4,500 m	ligand-gated channel activity	glycine receptor subunit alpha-4 isoform X9
Bombus kashmirensis from 5,000 m vs cospecies from 4,500 m	ligand-gated channel activity	hypothetical protein KM043_016810
Bombus kashmirensis from 5,000 m vs cospecies from 4,500 m	ligand-gated channel activity	uncharacterized protein LOC117217143 isoform X2
Bombus kashmirensis from 5,000 m vs cospecies from 4,500 m	ligand-gated channel activity	glutamate receptor 1 isoform X2
Bombus kashmirensis from 5,000 m vs cospecies from 4,500 m	ligand-gated channel activity	uncharacterized protein LOC108001015 isoform X2
Bombus kashmirensis from 5,000 m vs cospecies from 4,500 m	ligand-gated channel activity	glycine receptor subunit alpha-4 isoform X2
Bombus kashmirensis from 5,000 m vs cospecies from 4,500 m	ligand-gated channel activity	glutamate receptor ionotropic, kainate 2 isoform X2
Bombus kashmirensis from 5,000 m vs cospecies from 4,500 m	ligand-gated channel activity	ionotropic receptor 25a isoform X2
Bombus kashmirensis from 5,000 m vs cospecies from 4,500 m	ligand-gated channel activity	ionotropic receptor 25a-like
Bombus kashmirensis from 5,000 m vs cospecies from 4,500 m	ligand-gated channel activity	ionotropic receptor 25a-like isoform X2
Bombus kashmirensis from 5,000 m vs cospecies from 4,500 m	ligand-gated channel activity	ionotropic receptor 25a
Bombus kashmirensis from 5,000 m vs cospecies from 4,500 m	ligand-gated channel activity	gamma-aminobutyric acid receptor subunit beta isoform X4
Bombus kashmirensis from 5,000 m vs cospecies from 4,500 m	ligand-gated channel activity	glutamate receptor ionotropic, kainate 2-like
Bombus kashmirensis from 5,000 m vs cospecies from 4,500 m	ligand-gated channel activity	glutamate-gated chloride channel isoform X6
Bombus kashmirensis from 5,000 m vs cospecies from 4,500 m	ligand-gated channel activity	gamma-aminobutyric acid receptor alpha-like, partial
Bombus kashmirensis from 5,000 m vs cospecies from 4,500 m	ligand-gated channel activity	gamma-aminobutyric acid receptor alpha-like
Bombus kashmirensis from 5,000 m vs cospecies from 4,500 m	ligand-gated channel activity	neuronal acetylcholine receptor subunit alpha-5-like, partial
Bombus kashmirensis from 5,000 m vs cospecies from 4,500 m	ligand-gated channel activity	ryanodine receptor isoform X9
Bombus kashmirensis from 5,000 m vs cospecies from 4,500 m	ligand-gated channel activity	inward rectifier potassium channel 16 isoform X1
Bombus kashmirensis from 5,000 m vs cospecies from 4,500 m	ligand-gated channel activity	glutamate receptor 1-like isoform X2
Bombus kashmirensis from 5,000 m vs cospecies from 4,500 m	ligand-gated channel activity	uncharacterized protein LOC100646926 isoform X4
Bombus kashmirensis from 5,000 m vs cospecies from 4,500 m	ligand-gated channel activity	gamma-aminobutyric acid receptor subunit beta isoform X7
Bombus kashmirensis from 5,000 m vs cospecies from 4,500 m	ligand-gated channel activity	glycine receptor subunit alpha-3 isoform X1
Bombus kashmirensis from 5,000 m vs cospecies from 4,500 m	ligand-gated channel activity	acetylcholine receptor subunit alpha-like isoform X1
Bombus kashmirensis from 5,000 m vs cospecies from 4,500 m	ligand-gated channel activity	ionotropic receptor 25a
Bombus kashmirensis from 5,000 m vs cospecies from 4,500 m	ligand-gated channel activity	Glutamate receptor, ionotropic kainate
Bombus kashmirensis from 5,000 m vs cospecies from 4,500 m	ligand-gated channel activity	Glutamate-gated chloride channel
Bombus kashmirensis from 5,000 m vs cospecies from 4,500 m	ligand-gated channel activity	methylenetetrahydrofolate dehydrogenase-like protein
Bombus kashmirensis from 5,000 m vs cospecies from 4,500 m	ligand-gated channel activity	glutamate ionotropic kainate 2
Bombus kashmirensis from 5,000 m vs cospecies from 4,500 m	ligand-gated channel activity	glycine receptor subunit alpha-3 isoform X2
Bombus kashmirensis from 5,000 m vs cospecies from 4,500 m	ligand-gated channel activity	Acetylcholine receptor subunit alpha
Bombus kashmirensis from 5,000 m vs cospecies from 4,500 m	extracellular ligand-gated ion channel activity	acetylcholine receptor subunit alpha-like isoform X3
Bombus kashmirensis from 5,000 m vs cospecies from 4,500 m	extracellular ligand-gated ion channel activity	glutamate receptor ionotropic, kainate 2-like
Bombus kashmirensis from 5,000 m vs cospecies from 4,500 m	extracellular ligand-gated ion channel activity	glutamate-gated chloride channel alpha isoform X1
Bombus kashmirensis from 5,000 m vs cospecies from 4,500 m	extracellular ligand-gated ion channel activity	neuronal acetylcholine receptor subunit alpha-3-like
Bombus kashmirensis from 5,000 m vs cospecies from 4,500 m	extracellular ligand-gated ion channel activity	acetylcholine receptor subunit beta-like 2
Bombus kashmirensis from 5,000 m vs cospecies from 4,500 m	extracellular ligand-gated ion channel activity	Glycine receptor subunit alpha-2
Bombus kashmirensis from 5,000 m vs cospecies from 4,500 m	extracellular ligand-gated ion channel activity	acetylcholine receptor subunit alpha-L1 isoform X1
Bombus kashmirensis from 5,000 m vs cospecies from 4,500 m	extracellular ligand-gated ion channel activity	LOW QUALITY PROTEIN: neuronal acetylcholine receptor subunit alpha-10-like
Bombus kashmirensis from 5,000 m vs cospecies from 4,500 m	extracellular ligand-gated ion channel activity	NMDA receptor 1 isoform X3
Bombus kashmirensis from 5,000 m vs cospecies from 4,500 m	extracellular ligand-gated ion channel activity	neuronal acetylcholine receptor subunit alpha-7
Bombus kashmirensis from 5,000 m vs cospecies from 4,500 m	extracellular ligand-gated ion channel activity	gamma-aminobutyric acid receptor subunit beta-like
Bombus kashmirensis from 5,000 m vs cospecies from 4,500 m	extracellular ligand-gated ion channel activity	glycine receptor subunit alpha-4 isoform X9
Bombus kashmirensis from 5,000 m vs cospecies from 4,500 m	extracellular ligand-gated ion channel activity	hypothetical protein KM043_016810
Bombus kashmirensis from 5,000 m vs cospecies from 4,500 m	extracellular ligand-gated ion channel activity	uncharacterized protein LOC117217143 isoform X2
Bombus kashmirensis from 5,000 m vs cospecies from 4,500 m	extracellular ligand-gated ion channel activity	glutamate receptor 1 isoform X2
Bombus kashmirensis from 5,000 m vs cospecies from 4,500 m	extracellular ligand-gated ion channel activity	uncharacterized protein LOC108001015 isoform X2
Bombus kashmirensis from 5,000 m vs cospecies from 4,500 m	extracellular ligand-gated ion channel activity	glycine receptor subunit alpha-4 isoform X2
Bombus kashmirensis from 5,000 m vs cospecies from 4,500 m	extracellular ligand-gated ion channel activity	glutamate receptor ionotropic, kainate 2 isoform X2
Bombus kashmirensis from 5,000 m vs cospecies from 4,500 m	extracellular ligand-gated ion channel activity	ionotropic receptor 25a isoform X2
Bombus kashmirensis from 5,000 m vs cospecies from 4,500 m	extracellular ligand-gated ion channel activity	ionotropic receptor 25a-like
Bombus kashmirensis from 5,000 m vs cospecies from 4,500 m	extracellular ligand-gated ion channel activity	ionotropic receptor 25a
Bombus kashmirensis from 5,000 m vs cospecies from 4,500 m	extracellular ligand-gated ion channel activity	gamma-aminobutyric acid receptor subunit beta isoform X4
Bombus kashmirensis from 5,000 m vs cospecies from 4,500 m	extracellular ligand-gated ion channel activity	glutamate receptor ionotropic, kainate 2-like
Bombus kashmirensis from 5,000 m vs cospecies from 4,500 m	extracellular ligand-gated ion channel activity	glutamate-gated chloride channel isoform X6
Bombus kashmirensis from 5,000 m vs cospecies from 4,500 m	extracellular ligand-gated ion channel activity	gamma-aminobutyric acid receptor alpha-like, partial
Bombus kashmirensis from 5,000 m vs cospecies from 4,500 m	extracellular ligand-gated ion channel activity	gamma-aminobutyric acid receptor alpha-like
Bombus kashmirensis from 5,000 m vs cospecies from 4,500 m	extracellular ligand-gated ion channel activity	neuronal acetylcholine receptor subunit alpha-5-like, partial
Bombus kashmirensis from 5,000 m vs cospecies from 4,500 m	extracellular ligand-gated ion channel activity	glutamate receptor 1-like isoform X2
Bombus kashmirensis from 5,000 m vs cospecies from 4,500 m	extracellular ligand-gated ion channel activity	gamma-aminobutyric acid receptor subunit beta isoform X7
Bombus kashmirensis from 5,000 m vs cospecies from 4,500 m	extracellular ligand-gated ion channel activity	glycine receptor subunit alpha-3 isoform X1
Bombus kashmirensis from 5,000 m vs cospecies from 4,500 m	extracellular ligand-gated ion channel activity	acetylcholine receptor subunit alpha-like isoform X1
Bombus kashmirensis from 5,000 m vs cospecies from 4,500 m	extracellular ligand-gated ion channel activity	ionotropic receptor 25a
Bombus kashmirensis from 5,000 m vs cospecies from 4,500 m	extracellular ligand-gated ion channel activity	Glutamate receptor, ionotropic kainate
Bombus kashmirensis from 5,000 m vs cospecies from 4,500 m	extracellular ligand-gated ion channel activity	Glutamate-gated chloride channel
Bombus kashmirensis from 5,000 m vs cospecies from 4,500 m	extracellular ligand-gated ion channel activity	methylenetetrahydrofolate dehydrogenase-like protein
Bombus kashmirensis from 5,000 m vs cospecies from 4,500 m	extracellular ligand-gated ion channel activity	glutamate ionotropic kainate 2
Bombus kashmirensis from 5,000 m vs cospecies from 4,500 m	extracellular ligand-gated ion channel activity	glycine receptor subunit alpha-3 isoform X2
Bombus kashmirensis from 5,000 m vs cospecies from 4,500 m	extracellular ligand-gated ion channel activity	Acetylcholine receptor subunit alpha
Bombus kashmirensis from 5,000 m vs cospecies from 4,500 m	extracellular region	uncharacterized protein LOC100743738
Bombus kashmirensis from 5,000 m vs cospecies from 4,500 m	extracellular region	general odorant-binding protein 56d-like isoform X1
Bombus kashmirensis from 5,000 m vs cospecies from 4,500 m	extracellular region	tripartite motif-containing protein 2-like isoform X4
Bombus kashmirensis from 5,000 m vs cospecies from 4,500 m	extracellular region	Protein Wnt-1
Bombus kashmirensis from 5,000 m vs cospecies from 4,500 m	extracellular region	LOW QUALITY PROTEIN: netrin-1-like
Bombus kashmirensis from 5,000 m vs cospecies from 4,500 m	extracellular region	uncharacterized protein LOC100747509
Bombus kashmirensis from 5,000 m vs cospecies from 4,500 m	extracellular region	uncharacterized protein CG3556
Bombus kashmirensis from 5,000 m vs cospecies from 4,500 m	extracellular region	acid sphingomyelinase-like phosphodiesterase 3a isoform X1
Bombus kashmirensis from 5,000 m vs cospecies from 4,500 m	extracellular region	uncharacterized protein LOC117164027
Bombus kashmirensis from 5,000 m vs cospecies from 4,500 m	extracellular region	uncharacterized protein LOC117207992
Bombus kashmirensis from 5,000 m vs cospecies from 4,500 m	extracellular region	hypothetical protein D910_04317
Bombus kashmirensis from 5,000 m vs cospecies from 4,500 m	extracellular region	cysteine-rich secretory protein 2-like
Bombus kashmirensis from 5,000 m vs cospecies from 4,500 m	extracellular region	uncharacterized protein LOC100650177
Bombus kashmirensis from 5,000 m vs cospecies from 4,500 m	extracellular region	uncharacterized protein LOC100650085
Bombus kashmirensis from 5,000 m vs cospecies from 4,500 m	extracellular region	uncharacterized protein LOC117214898
Bombus kashmirensis from 5,000 m vs cospecies from 4,500 m	extracellular region	NHL repeat-containing protein 2
Bombus kashmirensis from 5,000 m vs cospecies from 4,500 m	extracellular region	Histone-lysine N-methyltransferase SETMAR
Bombus kashmirensis from 5,000 m vs cospecies from 4,500 m	extracellular region	low-density lipoprotein receptor-like isoform X8
Bombus kashmirensis from 5,000 m vs cospecies from 4,500 m	extracellular region	uncharacterized protein LOC100644082
Bombus kashmirensis from 5,000 m vs cospecies from 4,500 m	extracellular region	lysyl oxidase homolog 2-like isoform X1
Bombus kashmirensis from 5,000 m vs cospecies from 4,500 m	extracellular region	A disintegrin and metalloproteinase with thrombospondin motifs 7-like isoform X2
Bombus kashmirensis from 5,000 m vs cospecies from 4,500 m	extracellular region	thrombospondin type-1 domain-containing protein 4
Bombus kashmirensis from 5,000 m vs cospecies from 4,500 m	extracellular region	prohormone-2-like
Bombus kashmirensis from 5,000 m vs cospecies from 4,500 m	extracellular region	B-box type zinc finger protein ncl-1
Bombus kashmirensis from 5,000 m vs cospecies from 4,500 m	extracellular region	ubiquitin carboxyl-terminal hydrolase calypso isoform X1
Bombus kashmirensis from 5,000 m vs cospecies from 4,500 m	extracellular region	teneurin-a isoform X4
Bombus kashmirensis from 5,000 m vs cospecies from 4,500 m	extracellular region	NPC intracellular cholesterol transporter 2-like
Bombus kashmirensis from 5,000 m vs cospecies from 4,500 m	extracellular region	proto-oncogene tyrosine-protein kinase ROS isoform X3
Bombus kashmirensis from 5,000 m vs cospecies from 4,500 m	extracellular region	sphingomyelin phosphodiesterase
Bombus kashmirensis from 5,000 m vs cospecies from 4,500 m	extracellular region	uncharacterized protein LOC100744000
Bombus kashmirensis from 5,000 m vs cospecies from 4,500 m	extracellular region	proteoglycan Cow
Bombus kashmirensis from 5,000 m vs cospecies from 4,500 m	extracellular region	insulin-like growth factor I, juvenile form isoform X1
Bombus kashmirensis from 5,000 m vs cospecies from 4,500 m	extracellular region	globin
Bombus kashmirensis from 5,000 m vs cospecies from 4,500 m	extracellular region	uncharacterized protein LOC100651546
Bombus kashmirensis from 5,000 m vs cospecies from 4,500 m	extracellular region	sortilin-related receptor
Bombus kashmirensis from 5,000 m vs cospecies from 4,500 m	extracellular region	uncharacterized protein LOC117159186
Bombus kashmirensis from 5,000 m vs cospecies from 4,500 m	extracellular region	omega-conotoxin-like protein 1
Bombus kashmirensis from 5,000 m vs cospecies from 4,500 m	extracellular region	pancreatic lipase-related protein 2
Bombus kashmirensis from 5,000 m vs cospecies from 4,500 m	extracellular region	venom carboxylesterase-6-like
Bombus kashmirensis from 5,000 m vs cospecies from 4,500 m	extracellular region	protein yellow
Bombus kashmirensis from 5,000 m vs cospecies from 4,500 m	extracellular region	mucin-4 isoform X2
Bombus kashmirensis from 5,000 m vs cospecies from 4,500 m	extracellular region	bone morphogenetic protein 2-A
Bombus kashmirensis from 5,000 m vs cospecies from 4,500 m	extracellular region	A-agglutinin anchorage subunit isoform X2
Bombus kashmirensis from 5,000 m vs cospecies from 4,500 m	extracellular region	venom protease
Bombus kashmirensis from 5,000 m vs cospecies from 4,500 m	extracellular region	Papilin
Bombus kashmirensis from 5,000 m vs cospecies from 4,500 m	extracellular region	uncharacterized protein LOC100645203
Bombus kashmirensis from 5,000 m vs cospecies from 4,500 m	extracellular region	pancreatic lipase-related protein 2 isoform X3
Bombus kashmirensis from 5,000 m vs cospecies from 4,500 m	extracellular region	phospholipase A1 isoform X1
Bombus kashmirensis from 5,000 m vs cospecies from 4,500 m	extracellular region	uncharacterized protein LOC100644538
Bombus kashmirensis from 5,000 m vs cospecies from 4,500 m	extracellular region	prohormone-1 isoform X1
Bombus kashmirensis from 5,000 m vs cospecies from 4,500 m	extracellular region	hypothetical protein ALC56_00641
Bombus kashmirensis from 5,000 m vs cospecies from 4,500 m	extracellular region	uncharacterized protein LOC117234099
Bombus kashmirensis from 5,000 m vs cospecies from 4,500 m	extracellular region	laminin subunit gamma-1 isoform X2
Bombus kashmirensis from 5,000 m vs cospecies from 4,500 m	extracellular region	repressed by EFG1 protein 1 isoform X2
Bombus kashmirensis from 5,000 m vs cospecies from 4,500 m	extracellular region	protein Wnt-6 isoform X2
Bombus kashmirensis from 5,000 m vs cospecies from 4,500 m	extracellular region	cysteine-rich motor neuron 1 protein-like
Bombus kashmirensis from 5,000 m vs cospecies from 4,500 m	extracellular region	microtubule-associated protein futsch-like isoform X3
Bombus kashmirensis from 5,000 m vs cospecies from 4,500 m	extracellular region	chymotrypsin inhibitor
Bombus kashmirensis from 5,000 m vs cospecies from 4,500 m	extracellular region	pancreatic triacylglycerol lipase-like
Bombus kashmirensis from 5,000 m vs cospecies from 4,500 m	extracellular region	LOW QUALITY PROTEIN: sushi, von Willebrand factor type A, EGF and pentraxin domain-containing protein 1
Bombus kashmirensis from 5,000 m vs cospecies from 4,500 m	extracellular region	U8-agatoxin-Ao1a-like isoform X1
Bombus kashmirensis from 5,000 m vs cospecies from 4,500 m	extracellular region	ataxin-2-like protein isoform X2
Bombus kashmirensis from 5,000 m vs cospecies from 4,500 m	extracellular region	splicing factor 3A subunit 3
Bombus kashmirensis from 5,000 m vs cospecies from 4,500 m	extracellular region	acylamino-acid-releasing enzyme isoform X1
Bombus kashmirensis from 5,000 m vs cospecies from 4,500 m	extracellular region	peptidyl-alpha-hydroxyglycine alpha-amidating lyase 1 isoform X1
Bombus kashmirensis from 5,000 m vs cospecies from 4,500 m	extracellular region	uncharacterized protein LOC100742970 isoform X1
Bombus kashmirensis from 5,000 m vs cospecies from 4,500 m	extracellular region	uncharacterized protein LOC117212668
Bombus kashmirensis from 5,000 m vs cospecies from 4,500 m	extracellular region	uncharacterized protein LOC100648524
Bombus kashmirensis from 5,000 m vs cospecies from 4,500 m	extracellular region	DE-cadherin
Bombus kashmirensis from 5,000 m vs cospecies from 4,500 m	extracellular region	uncharacterized protein LOC117238695 isoform X1
Bombus kashmirensis from 5,000 m vs cospecies from 4,500 m	extracellular region	metalloproteinase inhibitor 3 isoform X2
Bombus kashmirensis from 5,000 m vs cospecies from 4,500 m	extracellular region	melanotransferrin
Bombus kashmirensis from 5,000 m vs cospecies from 4,500 m	extracellular region	PBAN-type neuropeptides isoform X2
Bombus kashmirensis from 5,000 m vs cospecies from 4,500 m	extracellular region	hypothetical protein JTE90_007788
Bombus kashmirensis from 5,000 m vs cospecies from 4,500 m	extracellular region	titin-like
Bombus kashmirensis from 5,000 m vs cospecies from 4,500 m	extracellular region	balbiani ring protein 3 isoform X1
Bombus kashmirensis from 5,000 m vs cospecies from 4,500 m	extracellular region	protein obstructor-E isoform X1
Bombus kashmirensis from 5,000 m vs cospecies from 4,500 m	extracellular region	spondin-1 isoform X1
Bombus kashmirensis from 5,000 m vs cospecies from 4,500 m	extracellular region	protein decapentaplegic-like
Bombus kashmirensis from 5,000 m vs cospecies from 4,500 m	extracellular region	laminin subunit beta-1 isoform X1
Bombus kashmirensis from 5,000 m vs cospecies from 4,500 m	extracellular region	protein Wnt-5b
Bombus kashmirensis from 5,000 m vs cospecies from 4,500 m	extracellular region	venom serine carboxypeptidase
Bombus kashmirensis from 5,000 m vs cospecies from 4,500 m	extracellular region	prosaposin
Bombus kashmirensis from 5,000 m vs cospecies from 4,500 m	extracellular region	Bifunctional nitrilase/nitrile hydratase NIT4
Bombus kashmirensis from 5,000 m vs cospecies from 4,500 m	extracellular region	calumenin isoform X1
Bombus kashmirensis from 5,000 m vs cospecies from 4,500 m	extracellular region	thrombospondin type-1 domain-containing protein 4 isoform X2
Bombus kashmirensis from 5,000 m vs cospecies from 4,500 m	extracellular region	protein obstructor-E
Bombus kashmirensis from 5,000 m vs cospecies from 4,500 m	extracellular region	keratin-associated protein 16-1-like
Bombus kashmirensis from 5,000 m vs cospecies from 4,500 m	extracellular region	catalase isoform X1
Bombus kashmirensis from 5,000 m vs cospecies from 4,500 m	extracellular region	hypothetical protein WH47_07964, partial
Bombus kashmirensis from 5,000 m vs cospecies from 4,500 m	extracellular region	uncharacterized protein LOC100748310
Bombus kashmirensis from 5,000 m vs cospecies from 4,500 m	extracellular region	allatostatins
Bombus kashmirensis from 5,000 m vs cospecies from 4,500 m	extracellular region	insulin-like growth factor-binding protein-related protein 1
Bombus kashmirensis from 5,000 m vs cospecies from 4,500 m	extracellular region	probable chitinase 10 isoform X2
Bombus kashmirensis from 5,000 m vs cospecies from 4,500 m	extracellular region	sushi, von Willebrand factor type A, EGF and pentraxin domain-containing protein 1-like isoform X2
Bombus kashmirensis from 5,000 m vs cospecies from 4,500 m	extracellular region	chitotriosidase-1
Bombus kashmirensis from 5,000 m vs cospecies from 4,500 m	extracellular region	protein obstructor-E, partial
Bombus kashmirensis from 5,000 m vs cospecies from 4,500 m	extracellular region	hemocytin
Bombus kashmirensis from 5,000 m vs cospecies from 4,500 m	extracellular region	DNA repair endonuclease XPF isoform X2
Bombus kashmirensis from 5,000 m vs cospecies from 4,500 m	extracellular region	protein yellow isoform X1
Bombus kashmirensis from 5,000 m vs cospecies from 4,500 m	extracellular region	Major royal jelly protein 2
Bombus kashmirensis from 5,000 m vs cospecies from 4,500 m	extracellular region	uncharacterized protein LOC110119308
Bombus kashmirensis from 5,000 m vs cospecies from 4,500 m	extracellular region	pro-corazonin-like
Bombus kashmirensis from 5,000 m vs cospecies from 4,500 m	extracellular region	hypothetical protein HZU67_05449
Bombus kashmirensis from 5,000 m vs cospecies from 4,500 m	extracellular region	venom protease-like, partial
Bombus kashmirensis from 5,000 m vs cospecies from 4,500 m	extracellular region	mucin-17-like, partial
Bombus kashmirensis from 5,000 m vs cospecies from 4,500 m	extracellular region	diuretic hormone 44 isoform X1
Bombus kashmirensis from 5,000 m vs cospecies from 4,500 m	extracellular region	protein Wnt-10b-like
Bombus kashmirensis from 5,000 m vs cospecies from 4,500 m	extracellular region	regucalcin-like
Bombus kashmirensis from 5,000 m vs cospecies from 4,500 m	extracellular region	putative protein TPRXL
Bombus kashmirensis from 5,000 m vs cospecies from 4,500 m	extracellular region	laminin subunit alpha
Bombus kashmirensis from 5,000 m vs cospecies from 4,500 m	extracellular region	peroxidasin homolog
Bombus kashmirensis from 5,000 m vs cospecies from 4,500 m	extracellular region	vitellogenin receptor isoform X2
Bombus kashmirensis from 5,000 m vs cospecies from 4,500 m	extracellular region	corticotropin-releasing factor-binding protein isoform X2
Bombus kashmirensis from 5,000 m vs cospecies from 4,500 m	extracellular region	protein cueball
Bombus kashmirensis from 5,000 m vs cospecies from 4,500 m	extracellular region	general odorant-binding protein 83a-like
Bombus kashmirensis from 5,000 m vs cospecies from 4,500 m	extracellular region	low-density lipoprotein receptor-related protein 6
Bombus kashmirensis from 5,000 m vs cospecies from 4,500 m	extracellular region	carboxypeptidase Q-like isoform X1
Bombus kashmirensis from 5,000 m vs cospecies from 4,500 m	extracellular region	uncharacterized protein LOC105666460
Bombus kashmirensis from 5,000 m vs cospecies from 4,500 m	extracellular region	cartilage oligomeric matrix protein
Bombus kashmirensis from 5,000 m vs cospecies from 4,500 m	extracellular region	uncharacterized protein LOC117157123
Bombus kashmirensis from 5,000 m vs cospecies from 4,500 m	extracellular region	MD-2-related lipid-recognition protein isoform X2
Bombus kashmirensis from 5,000 m vs cospecies from 4,500 m	extracellular region	pancreatic triacylglycerol lipase-like
Bombus kashmirensis from 5,000 m vs cospecies from 4,500 m	extracellular region	general odorant-binding protein 56d-like
Bombus kashmirensis from 5,000 m vs cospecies from 4,500 m	extracellular region	protein Wnt-7b isoform X1
Bombus kashmirensis from 5,000 m vs cospecies from 4,500 m	extracellular region	protein yellow-like
Bombus kashmirensis from 5,000 m vs cospecies from 4,500 m	extracellular region	uncharacterized protein LOC100745424
Bombus kashmirensis from 5,000 m vs cospecies from 4,500 m	extracellular region	uncharacterized protein LOC105680532
Bombus kashmirensis from 5,000 m vs cospecies from 4,500 m	extracellular region	exosome component 10
Bombus kashmirensis from 5,000 m vs cospecies from 4,500 m	extracellular region	bone morphogenetic protein 4
Bombus kashmirensis from 5,000 m vs cospecies from 4,500 m	extracellular region	probable chitinase 2
Bombus kashmirensis from 5,000 m vs cospecies from 4,500 m	extracellular region	protein yellow isoform X1
Bombus kashmirensis from 5,000 m vs cospecies from 4,500 m	extracellular region	PREDICTED: thaumatin-like protein 1b
Bombus kashmirensis from 5,000 m vs cospecies from 4,500 m	extracellular region	unnamed protein product, partial
Bombus kashmirensis from 5,000 m vs cospecies from 4,500 m	extracellular region	probable chitinase 10
Bombus kashmirensis from 5,000 m vs cospecies from 4,500 m	extracellular region	formin-like protein 13
Bombus kashmirensis from 5,000 m vs cospecies from 4,500 m	extracellular region	papilin isoform X5
Bombus kashmirensis from 5,000 m vs cospecies from 4,500 m	extracellular region	protein yellow-like isoform X1
Bombus kashmirensis from 5,000 m vs cospecies from 4,500 m	extracellular region	low-density lipoprotein receptor-related protein 2
Bombus kashmirensis from 5,000 m vs cospecies from 4,500 m	extracellular region	phospholipase A2 isoform X2
Bombus kashmirensis from 5,000 m vs cospecies from 4,500 m	extracellular region	Ankyrin-3
Bombus kashmirensis from 5,000 m vs cospecies from 4,500 m	extracellular region	uncharacterized protein LOC100642978
Bombus kashmirensis from 5,000 m vs cospecies from 4,500 m	extracellular region	protein yellow-like
Bombus kashmirensis from 5,000 m vs cospecies from 4,500 m	extracellular region	pancreatic lipase-related protein 2
Bombus kashmirensis from 5,000 m vs cospecies from 4,500 m	extracellular region	protein obstructor-E
Bombus kashmirensis from 5,000 m vs cospecies from 4,500 m	extracellular region	pancreatic triacylglycerol lipase-like
Bombus kashmirensis from 5,000 m vs cospecies from 4,500 m	extracellular region	PREDICTED: retrovirus-related Pol polyprotein from type-1 retrotransposable element R1
Bombus kashmirensis from 5,000 m vs cospecies from 4,500 m	extracellular region	latent TGFbeta binding protein precursor
Bombus kashmirensis from 5,000 m vs cospecies from 4,500 m	extracellular region	ankyrin-3-like isoform x1 protein
Bombus kashmirensis from 5,000 m vs cospecies from 4,500 m	extracellular region	protein slit isoform X2
Bombus kashmirensis from 5,000 m vs cospecies from 4,500 m	extracellular region	uncharacterized protein LOC110119233
Bombus kashmirensis from 5,000 m vs cospecies from 4,500 m	extracellular region	mucin-3A isoform X2
Bombus kashmirensis from 5,000 m vs cospecies from 4,500 m	extracellular region	hypothetical protein T07_13158, partial
Bombus kashmirensis from 5,000 m vs cospecies from 4,500 m	extracellular region	Teneurin-3
Bombus kashmirensis from 5,000 m vs cospecies from 4,500 m	extracellular region	general odorant-binding protein 56d-like
Bombus kashmirensis from 5,000 m vs cospecies from 4,500 m	extracellular region	uncharacterized protein LOC100743444 isoform X1
Bombus kashmirensis from 5,000 m vs cospecies from 4,500 m	extracellular region	thaumatin-like protein 3
Bombus kashmirensis from 5,000 m vs cospecies from 4,500 m	extracellular region	lipase member H
Bombus kashmirensis from 5,000 m vs cospecies from 4,500 m	extracellular region	probable chitinase 10 isoform X3
Bombus kashmirensis from 5,000 m vs cospecies from 4,500 m	extracellular region	histone-lysine N-methyltransferase EHMT1-like
Bombus kashmirensis from 5,000 m vs cospecies from 4,500 m	extracellular region	hemocytin
Bombus kashmirensis from 5,000 m vs cospecies from 4,500 m	extracellular region	bone morphogenetic protein 2-A
Bombus kashmirensis from 5,000 m vs cospecies from 4,500 m	extracellular region	acetylcholinesterase-like
Bombus kashmirensis from 5,000 m vs cospecies from 4,500 m	extracellular region	phospholipase A1 isoform X2
Bombus kashmirensis from 5,000 m vs cospecies from 4,500 m	extracellular region	protein argonaute-1-like
Bombus kashmirensis from 5,000 m vs cospecies from 4,500 m	extracellular region	unnamed protein product
Bombus kashmirensis from 5,000 m vs cospecies from 4,500 m	extracellular region	hypothetical protein B9Z55_014222
Bombus kashmirensis from 5,000 m vs cospecies from 4,500 m	extracellular region	probable chitinase 10 isoform X3
Bombus kashmirensis from 5,000 m vs cospecies from 4,500 m	extracellular region	hypothetical protein E2986_11571
Bombus kashmirensis from 5,000 m vs cospecies from 4,500 m	extracellular region	uncharacterized protein LOC100740535
Bombus kashmirensis from 5,000 m vs cospecies from 4,500 m	extracellular region	uncharacterized protein LOC100743850 isoform X1
Bombus kashmirensis from 5,000 m vs cospecies from 4,500 m	extracellular region	chondroitin proteoglycan-2
Bombus kashmirensis from 5,000 m vs cospecies from 4,500 m	extracellular region	hemocytin isoform X2
Bombus kashmirensis from 5,000 m vs cospecies from 4,500 m	extracellular region	hypothetical protein E2986_11585
Bombus kashmirensis from 5,000 m vs cospecies from 4,500 m	extracellular region	uncharacterized protein LOC100643861
Bombus kashmirensis from 5,000 m vs cospecies from 4,500 m	extracellular region	uncharacterized protein LOC100742537
Bombus kashmirensis from 5,000 m vs cospecies from 4,500 m	extracellular region	abaecin
Bombus kashmirensis from 5,000 m vs cospecies from 4,500 m	extracellular region	laminin subunit gamma-1 isoform X1
Bombus kashmirensis from 5,000 m vs cospecies from 4,500 m	extracellular region	Tubby C-terminal, partial
Bombus kashmirensis from 5,000 m vs cospecies from 4,500 m	extracellular region	exosome component 10-like
Bombus kashmirensis from 5,000 m vs cospecies from 4,500 m	extracellular region	probable chitinase 10 isoform X3
Bombus kashmirensis from 5,000 m vs cospecies from 4,500 m	extracellular region	phospholipase DDHD2-like
Bombus kashmirensis from 5,000 m vs cospecies from 4,500 m	extracellular region	uncharacterized protein LOC106691285 isoform X2
Bombus kashmirensis from 5,000 m vs cospecies from 4,500 m	extracellular region	uncharacterized protein LOC117151449
Bombus kashmirensis from 5,000 m vs cospecies from 4,500 m	extracellular region	fibrillin-1-like isoform X2
Bombus kashmirensis from 5,000 m vs cospecies from 4,500 m	extracellular region	DNA topoisomerase 4 subunit B
Bombus kashmirensis from 5,000 m vs cospecies from 4,500 m	extracellular region	low-density lipoprotein receptor-related protein 2 isoform X1
Bombus kashmirensis from 5,000 m vs cospecies from 4,500 m	extracellular region	2,3-bisphosphoglycerate-independent phosphoglycerate mutase
Bombus kashmirensis from 5,000 m vs cospecies from 4,500 m	extracellular region	PREDICTED: pathogenesis-related protein PR-1-like
Bombus kashmirensis from 5,000 m vs cospecies from 4,500 m	extracellular region	chitinase-like protein Idgf4 isoform X2
Bombus kashmirensis from 5,000 m vs cospecies from 4,500 m	extracellular region	hypothetical protein BSL78_18317
Bombus kashmirensis from 5,000 m vs cospecies from 4,500 m	extracellular region	Teneurin-3
Bombus kashmirensis from 5,000 m vs cospecies from 4,500 m	extracellular region	PREDICTED: fibrillin-2-like
Bombus kashmirensis from 5,000 m vs cospecies from 4,500 m	extracellular region	PREDICTED: pathogenesis-related protein PR-1-like
Bombus kashmirensis from 5,000 m vs cospecies from 4,500 m	extracellular region	ionotropic receptor 75a-like
Bombus kashmirensis from 5,000 m vs cospecies from 4,500 m	extracellular region	calumenin-B-like
Bombus kashmirensis from 5,000 m vs cospecies from 4,500 m	extracellular region	low-density lipoprotein receptor-related protein 2-like
Bombus kashmirensis from 5,000 m vs cospecies from 4,500 m	extracellular region	Pathogenesis-related protein 1B
Bombus kashmirensis from 5,000 m vs cospecies from 4,500 m	extracellular region	hypothetical protein E2986_13600, partial
Bombus kashmirensis from 5,000 m vs cospecies from 4,500 m	extracellular region	papilin isoform X11
Bombus kashmirensis from 5,000 m vs cospecies from 4,500 m	extracellular region	A disintegrin and metalloproteinase with thrombospondin motifs 9-like, partial
Bombus kashmirensis from 5,000 m vs cospecies from 4,500 m	extracellular region	hypothetical protein E2986_12688
Bombus kashmirensis from 5,000 m vs cospecies from 4,500 m	extracellular region	inhibin beta chain
Bombus kashmirensis from 5,000 m vs cospecies from 4,500 m	extracellular region	A disintegrin and metalloproteinase with thrombospondin motifs 9-like, partial
Bombus kashmirensis from 5,000 m vs cospecies from 4,500 m	extracellular region	laminin subunit alpha-1 isoform X2
Bombus kashmirensis from 5,000 m vs cospecies from 4,500 m	extracellular region	calumenin-like
Bombus kashmirensis from 5,000 m vs cospecies from 4,500 m	extracellular region	pancreatic triacylglycerol lipase-like
Bombus kashmirensis from 5,000 m vs cospecies from 4,500 m	extracellular region	serine protease inhibitor dipetalogastin isoform X3
Bombus kashmirensis from 5,000 m vs cospecies from 4,500 m	extracellular region	low-density lipoprotein receptor-related protein 2 isoform X2
Bombus kashmirensis from 5,000 m vs cospecies from 4,500 m	extracellular region	Tubby C-terminal, partial
Bombus kashmirensis from 5,000 m vs cospecies from 4,500 m	odorant binding	odorant receptor 82a
Bombus kashmirensis from 5,000 m vs cospecies from 4,500 m	odorant binding	general odorant-binding protein 56d-like isoform X1
Bombus kashmirensis from 5,000 m vs cospecies from 4,500 m	odorant binding	uncharacterized protein LOC110119172
Bombus kashmirensis from 5,000 m vs cospecies from 4,500 m	odorant binding	uncharacterized protein LOC100747509
Bombus kashmirensis from 5,000 m vs cospecies from 4,500 m	odorant binding	uncharacterized protein LOC117207992
Bombus kashmirensis from 5,000 m vs cospecies from 4,500 m	odorant binding	odorant receptor 9a-like isoform X4
Bombus kashmirensis from 5,000 m vs cospecies from 4,500 m	odorant binding	odorant receptor 82a-like isoform X1
Bombus kashmirensis from 5,000 m vs cospecies from 4,500 m	odorant binding	uncharacterized protein LOC117151810
Bombus kashmirensis from 5,000 m vs cospecies from 4,500 m	odorant binding	odorant receptor 22c-like
Bombus kashmirensis from 5,000 m vs cospecies from 4,500 m	odorant binding	uncharacterized protein LOC100650085
Bombus kashmirensis from 5,000 m vs cospecies from 4,500 m	odorant binding	odorant receptor 2a-like
Bombus kashmirensis from 5,000 m vs cospecies from 4,500 m	odorant binding	odorant receptor 13a-like
Bombus kashmirensis from 5,000 m vs cospecies from 4,500 m	odorant binding	uncharacterized protein LOC117159186
Bombus kashmirensis from 5,000 m vs cospecies from 4,500 m	odorant binding	uncharacterized protein LOC100645203
Bombus kashmirensis from 5,000 m vs cospecies from 4,500 m	odorant binding	uncharacterized protein LOC117234099
Bombus kashmirensis from 5,000 m vs cospecies from 4,500 m	odorant binding	odorant receptor 4-like
Bombus kashmirensis from 5,000 m vs cospecies from 4,500 m	odorant binding	odorant receptor 43a-like
Bombus kashmirensis from 5,000 m vs cospecies from 4,500 m	odorant binding	odorant receptor Or2-like
Bombus kashmirensis from 5,000 m vs cospecies from 4,500 m	odorant binding	odorant receptor 13a-like
Bombus kashmirensis from 5,000 m vs cospecies from 4,500 m	odorant binding	odorant receptor 65a-like
Bombus kashmirensis from 5,000 m vs cospecies from 4,500 m	odorant binding	gastrula zinc finger protein XlCGF57.1-like isoform X1
Bombus kashmirensis from 5,000 m vs cospecies from 4,500 m	odorant binding	odorant receptor 9a-like
Bombus kashmirensis from 5,000 m vs cospecies from 4,500 m	odorant binding	odorant receptor 94b-like
Bombus kashmirensis from 5,000 m vs cospecies from 4,500 m	odorant binding	odorant receptor 9a-like
Bombus kashmirensis from 5,000 m vs cospecies from 4,500 m	odorant binding	odorant receptor 13a-like
Bombus kashmirensis from 5,000 m vs cospecies from 4,500 m	odorant binding	odorant receptor Or2-like
Bombus kashmirensis from 5,000 m vs cospecies from 4,500 m	odorant binding	uncharacterized protein LOC110119609
Bombus kashmirensis from 5,000 m vs cospecies from 4,500 m	odorant binding	odorant receptor 22c-like
Bombus kashmirensis from 5,000 m vs cospecies from 4,500 m	odorant binding	odorant receptor 22c-like
Bombus kashmirensis from 5,000 m vs cospecies from 4,500 m	odorant binding	odorant receptor 67c-like
Bombus kashmirensis from 5,000 m vs cospecies from 4,500 m	odorant binding	uncharacterized protein LOC116185945
Bombus kashmirensis from 5,000 m vs cospecies from 4,500 m	odorant binding	general odorant-binding protein 83a-like
Bombus kashmirensis from 5,000 m vs cospecies from 4,500 m	odorant binding	odorant receptor Or2-like
Bombus kashmirensis from 5,000 m vs cospecies from 4,500 m	odorant binding	general odorant-binding protein 56d-like
Bombus kashmirensis from 5,000 m vs cospecies from 4,500 m	odorant binding	uncharacterized protein LOC100646940
Bombus kashmirensis from 5,000 m vs cospecies from 4,500 m	odorant binding	odorant receptor 46a
Bombus kashmirensis from 5,000 m vs cospecies from 4,500 m	odorant binding	odorant receptor 22c-like
Bombus kashmirensis from 5,000 m vs cospecies from 4,500 m	odorant binding	odorant receptor 24a-like isoform X1
Bombus kashmirensis from 5,000 m vs cospecies from 4,500 m	odorant binding	uncharacterized protein LOC100645294
Bombus kashmirensis from 5,000 m vs cospecies from 4,500 m	odorant binding	uncharacterized protein LOC100642978
Bombus kashmirensis from 5,000 m vs cospecies from 4,500 m	odorant binding	odorant receptor 13a-like
Bombus kashmirensis from 5,000 m vs cospecies from 4,500 m	odorant binding	odorant receptor 13a-like
Bombus kashmirensis from 5,000 m vs cospecies from 4,500 m	odorant binding	odorant receptor 22c-like
Bombus kashmirensis from 5,000 m vs cospecies from 4,500 m	odorant binding	general odorant-binding protein 56d-like
Bombus kashmirensis from 5,000 m vs cospecies from 4,500 m	odorant binding	uncharacterized protein LOC117231626
Bombus kashmirensis from 5,000 m vs cospecies from 4,500 m	odorant binding	uncharacterized protein LOC105680809 isoform X1
Bombus kashmirensis from 5,000 m vs cospecies from 4,500 m	odorant binding	odorant receptor 13a-like
Bombus kashmirensis from 5,000 m vs cospecies from 4,500 m	odorant binding	LOW QUALITY PROTEIN: uncharacterized protein LOC117237826
Bombus kashmirensis from 5,000 m vs cospecies from 4,500 m	odorant binding	odorant receptor 4-like
Bombus kashmirensis from 5,000 m vs cospecies from 4,500 m	odorant binding	odorant receptor 83a-like
Bombus kashmirensis from 5,000 m vs cospecies from 4,500 m	odorant binding	uncharacterized protein LOC100646940
Bombus kashmirensis from 5,000 m vs cospecies from 4,500 m	odorant binding	odorant receptor 4
Bombus kashmirensis from 5,000 m vs cospecies from 4,500 m	odorant binding	uncharacterized protein LOC117233073
Bombus kashmirensis from 5,000 m vs cospecies from 4,500 m	odorant binding	odorant receptor 4-like
Bombus kashmirensis from 5,000 m vs cospecies from 4,500 m	odorant binding	odorant receptor 82a-like
Bombus kashmirensis from 5,000 m vs cospecies from 4,500 m	odorant binding	uncharacterized protein LOC117157823
Bombus kashmirensis from 5,000 m vs cospecies from 4,500 m	odorant binding	uncharacterized protein LOC117207151
Bombus kashmirensis from 5,000 m vs cospecies from 4,500 m	odorant binding	uncharacterized protein LOC117242724
Bombus kashmirensis from 5,000 m vs cospecies from 4,500 m	odorant binding	uncharacterized protein LOC117242709
Bombus kashmirensis from 5,000 m vs cospecies from 4,500 m	molecular transducer activity	dual specificity tyrosine-phosphorylation-regulated kinase 2-like
Bombus kashmirensis from 5,000 m vs cospecies from 4,500 m	molecular transducer activity	odorant receptor 82a
Bombus kashmirensis from 5,000 m vs cospecies from 4,500 m	molecular transducer activity	acetylcholine receptor subunit alpha-like isoform X3
Bombus kashmirensis from 5,000 m vs cospecies from 4,500 m	molecular transducer activity	growth hormone secretagogue receptor type 1 isoform X3
Bombus kashmirensis from 5,000 m vs cospecies from 4,500 m	molecular transducer activity	Metabotropic glutamate receptor 7
Bombus kashmirensis from 5,000 m vs cospecies from 4,500 m	molecular transducer activity	tyrosine-protein kinase Src64B isoform X2
Bombus kashmirensis from 5,000 m vs cospecies from 4,500 m	molecular transducer activity	glutamate receptor ionotropic, kainate 2-like
Bombus kashmirensis from 5,000 m vs cospecies from 4,500 m	molecular transducer activity	tachykinin-like peptides receptor 86C isoform X1
Bombus kashmirensis from 5,000 m vs cospecies from 4,500 m	molecular transducer activity	frizzled-2
Bombus kashmirensis from 5,000 m vs cospecies from 4,500 m	molecular transducer activity	uncharacterized protein LOC110119172
Bombus kashmirensis from 5,000 m vs cospecies from 4,500 m	molecular transducer activity	orexin receptor type 1 isoform X1
Bombus kashmirensis from 5,000 m vs cospecies from 4,500 m	molecular transducer activity	neuropeptides capa receptor-like
Bombus kashmirensis from 5,000 m vs cospecies from 4,500 m	molecular transducer activity	glutamate-gated chloride channel alpha isoform X1
Bombus kashmirensis from 5,000 m vs cospecies from 4,500 m	molecular transducer activity	dopamine D2-like receptor isoform X3
Bombus kashmirensis from 5,000 m vs cospecies from 4,500 m	molecular transducer activity	odorant receptor 9a-like isoform X4
Bombus kashmirensis from 5,000 m vs cospecies from 4,500 m	molecular transducer activity	odorant receptor 82a-like isoform X1
Bombus kashmirensis from 5,000 m vs cospecies from 4,500 m	molecular transducer activity	uncharacterized protein LOC117151810
Bombus kashmirensis from 5,000 m vs cospecies from 4,500 m	molecular transducer activity	G-protein coupled receptor Mth2-like
Bombus kashmirensis from 5,000 m vs cospecies from 4,500 m	molecular transducer activity	protein bride of sevenless isoform X1
Bombus kashmirensis from 5,000 m vs cospecies from 4,500 m	molecular transducer activity	neuronal acetylcholine receptor subunit alpha-3-like
Bombus kashmirensis from 5,000 m vs cospecies from 4,500 m	molecular transducer activity	odorant receptor 22c-like
Bombus kashmirensis from 5,000 m vs cospecies from 4,500 m	molecular transducer activity	neuropeptides capa receptor-like
Bombus kashmirensis from 5,000 m vs cospecies from 4,500 m	molecular transducer activity	gustatory receptor for sugar taste 64f-like
Bombus kashmirensis from 5,000 m vs cospecies from 4,500 m	molecular transducer activity	odorant receptor 2a-like
Bombus kashmirensis from 5,000 m vs cospecies from 4,500 m	molecular transducer activity	acetylcholine receptor subunit beta-like 2
Bombus kashmirensis from 5,000 m vs cospecies from 4,500 m	molecular transducer activity	metabotropic glutamate receptor 2 isoform X2
Bombus kashmirensis from 5,000 m vs cospecies from 4,500 m	molecular transducer activity	odorant receptor 13a-like
Bombus kashmirensis from 5,000 m vs cospecies from 4,500 m	molecular transducer activity	probable serine/threonine-protein kinase dyrk2 isoform X2
Bombus kashmirensis from 5,000 m vs cospecies from 4,500 m	molecular transducer activity	thyrotropin-releasing hormone receptor
Bombus kashmirensis from 5,000 m vs cospecies from 4,500 m	molecular transducer activity	dopamine receptor 2
Bombus kashmirensis from 5,000 m vs cospecies from 4,500 m	molecular transducer activity	Glycine receptor subunit alpha-2
Bombus kashmirensis from 5,000 m vs cospecies from 4,500 m	molecular transducer activity	probable G-protein coupled receptor 139
Bombus kashmirensis from 5,000 m vs cospecies from 4,500 m	molecular transducer activity	protein patched isoform X1
Bombus kashmirensis from 5,000 m vs cospecies from 4,500 m	molecular transducer activity	protein patched isoform X4
Bombus kashmirensis from 5,000 m vs cospecies from 4,500 m	molecular transducer activity	acetylcholine receptor subunit alpha-L1 isoform X1
Bombus kashmirensis from 5,000 m vs cospecies from 4,500 m	molecular transducer activity	LOW QUALITY PROTEIN: neuronal acetylcholine receptor subunit alpha-10-like
Bombus kashmirensis from 5,000 m vs cospecies from 4,500 m	molecular transducer activity	probable G-protein coupled receptor B0563.6
Bombus kashmirensis from 5,000 m vs cospecies from 4,500 m	molecular transducer activity	probable G-protein coupled receptor CG31760 isoform X3
Bombus kashmirensis from 5,000 m vs cospecies from 4,500 m	molecular transducer activity	NMDA receptor 1 isoform X3
Bombus kashmirensis from 5,000 m vs cospecies from 4,500 m	molecular transducer activity	rhodopsin-like isoform X3
Bombus kashmirensis from 5,000 m vs cospecies from 4,500 m	molecular transducer activity	neuropeptide CCHamide-1 receptor-like
Bombus kashmirensis from 5,000 m vs cospecies from 4,500 m	molecular transducer activity	tachykinin-like peptides receptor 99D
Bombus kashmirensis from 5,000 m vs cospecies from 4,500 m	molecular transducer activity	neuronal acetylcholine receptor subunit alpha-7
Bombus kashmirensis from 5,000 m vs cospecies from 4,500 m	molecular transducer activity	protein trapped in endoderm-1
Bombus kashmirensis from 5,000 m vs cospecies from 4,500 m	molecular transducer activity	cGMP-dependent protein kinase 1-like
Bombus kashmirensis from 5,000 m vs cospecies from 4,500 m	molecular transducer activity	tachykinin-like peptides receptor 99D isoform X2
Bombus kashmirensis from 5,000 m vs cospecies from 4,500 m	molecular transducer activity	uncharacterized protein LOC100745538
Bombus kashmirensis from 5,000 m vs cospecies from 4,500 m	molecular transducer activity	diuretic hormone receptor isoform X2
Bombus kashmirensis from 5,000 m vs cospecies from 4,500 m	molecular transducer activity	proto-oncogene tyrosine-protein kinase ROS isoform X3
Bombus kashmirensis from 5,000 m vs cospecies from 4,500 m	molecular transducer activity	gamma-aminobutyric acid receptor subunit beta-like
Bombus kashmirensis from 5,000 m vs cospecies from 4,500 m	molecular transducer activity	insulin receptor isoform X3
Bombus kashmirensis from 5,000 m vs cospecies from 4,500 m	molecular transducer activity	allatostatin-A receptor
Bombus kashmirensis from 5,000 m vs cospecies from 4,500 m	molecular transducer activity	LOW QUALITY PROTEIN: NKAP family protein CG6066
Bombus kashmirensis from 5,000 m vs cospecies from 4,500 m	molecular transducer activity	beta-2 adrenergic receptor
Bombus kashmirensis from 5,000 m vs cospecies from 4,500 m	molecular transducer activity	wee1-like protein kinase isoform X3
Bombus kashmirensis from 5,000 m vs cospecies from 4,500 m	molecular transducer activity	RYamide receptor isoform X1
Bombus kashmirensis from 5,000 m vs cospecies from 4,500 m	molecular transducer activity	uncharacterized protein LOC100746175
Bombus kashmirensis from 5,000 m vs cospecies from 4,500 m	molecular transducer activity	QRFP-like peptide receptor isoform X1
Bombus kashmirensis from 5,000 m vs cospecies from 4,500 m	molecular transducer activity	modular serine protease
Bombus kashmirensis from 5,000 m vs cospecies from 4,500 m	molecular transducer activity	ALK tyrosine kinase receptor isoform X1
Bombus kashmirensis from 5,000 m vs cospecies from 4,500 m	molecular transducer activity	cGMP-dependent protein kinase, isozyme 2 forms cD4/T1/T3A/T3B isoform X2
Bombus kashmirensis from 5,000 m vs cospecies from 4,500 m	molecular transducer activity	glycine receptor subunit alpha-4 isoform X9
Bombus kashmirensis from 5,000 m vs cospecies from 4,500 m	molecular transducer activity	probable G-protein coupled receptor 158
Bombus kashmirensis from 5,000 m vs cospecies from 4,500 m	molecular transducer activity	tyramine receptor 1
Bombus kashmirensis from 5,000 m vs cospecies from 4,500 m	molecular transducer activity	G-protein coupled receptor Mth2 isoform X1
Bombus kashmirensis from 5,000 m vs cospecies from 4,500 m	molecular transducer activity	hypothetical protein KM043_016810
Bombus kashmirensis from 5,000 m vs cospecies from 4,500 m	molecular transducer activity	5-hydroxytryptamine receptor-like isoform X3
Bombus kashmirensis from 5,000 m vs cospecies from 4,500 m	molecular transducer activity	frizzled-7-B
Bombus kashmirensis from 5,000 m vs cospecies from 4,500 m	molecular transducer activity	PREDICTED: uncharacterized protein LOC108555865
Bombus kashmirensis from 5,000 m vs cospecies from 4,500 m	molecular transducer activity	gonadotropin-releasing hormone receptor isoform X2
Bombus kashmirensis from 5,000 m vs cospecies from 4,500 m	molecular transducer activity	protein MTO1 homolog, mitochondrial
Bombus kashmirensis from 5,000 m vs cospecies from 4,500 m	molecular transducer activity	uncharacterized protein LOC100644290
Bombus kashmirensis from 5,000 m vs cospecies from 4,500 m	molecular transducer activity	PREDICTED: 5-hydroxytryptamine receptor 2B-like
Bombus kashmirensis from 5,000 m vs cospecies from 4,500 m	molecular transducer activity	cyclin-dependent kinase 10 isoform X2
Bombus kashmirensis from 5,000 m vs cospecies from 4,500 m	molecular transducer activity	uncharacterized protein LOC117217143 isoform X2
Bombus kashmirensis from 5,000 m vs cospecies from 4,500 m	molecular transducer activity	metabotropic glutamate receptor 7-like isoform X3
Bombus kashmirensis from 5,000 m vs cospecies from 4,500 m	molecular transducer activity	uncharacterized protein LOC100745364 isoform X1
Bombus kashmirensis from 5,000 m vs cospecies from 4,500 m	molecular transducer activity	calcitonin receptor-like isoform X5
Bombus kashmirensis from 5,000 m vs cospecies from 4,500 m	molecular transducer activity	pyrokinin-1 receptor
Bombus kashmirensis from 5,000 m vs cospecies from 4,500 m	molecular transducer activity	netrin receptor UNC5C isoform X2
Bombus kashmirensis from 5,000 m vs cospecies from 4,500 m	molecular transducer activity	cyclin-dependent kinase 7
Bombus kashmirensis from 5,000 m vs cospecies from 4,500 m	molecular transducer activity	odorant receptor 4-like
Bombus kashmirensis from 5,000 m vs cospecies from 4,500 m	molecular transducer activity	epidermal growth factor receptor isoform X2
Bombus kashmirensis from 5,000 m vs cospecies from 4,500 m	molecular transducer activity	glutamate receptor 1 isoform X2
Bombus kashmirensis from 5,000 m vs cospecies from 4,500 m	molecular transducer activity	cation-independent mannose-6-phosphate receptor
Bombus kashmirensis from 5,000 m vs cospecies from 4,500 m	molecular transducer activity	bone morphogenetic protein receptor type-2 isoform X2
Bombus kashmirensis from 5,000 m vs cospecies from 4,500 m	molecular transducer activity	uncharacterized protein LOC108001015 isoform X2
Bombus kashmirensis from 5,000 m vs cospecies from 4,500 m	molecular transducer activity	odorant receptor 43a-like
Bombus kashmirensis from 5,000 m vs cospecies from 4,500 m	molecular transducer activity	tyrosine-protein kinase CSK
Bombus kashmirensis from 5,000 m vs cospecies from 4,500 m	molecular transducer activity	glycine receptor subunit alpha-4 isoform X2
Bombus kashmirensis from 5,000 m vs cospecies from 4,500 m	molecular transducer activity	tyrosine-protein kinase Abl isoform X6
Bombus kashmirensis from 5,000 m vs cospecies from 4,500 m	molecular transducer activity	uncharacterized protein LOC100741614 isoform X2
Bombus kashmirensis from 5,000 m vs cospecies from 4,500 m	molecular transducer activity	odorant receptor Or2-like
Bombus kashmirensis from 5,000 m vs cospecies from 4,500 m	molecular transducer activity	gamma-aminobutyric acid type B receptor subunit 1 isoform X1
Bombus kashmirensis from 5,000 m vs cospecies from 4,500 m	molecular transducer activity	muscarinic acetylcholine receptor DM1
Bombus kashmirensis from 5,000 m vs cospecies from 4,500 m	molecular transducer activity	5-hydroxytryptamine receptor 2A isoform X2
Bombus kashmirensis from 5,000 m vs cospecies from 4,500 m	molecular transducer activity	protein CASC3 isoform X2
Bombus kashmirensis from 5,000 m vs cospecies from 4,500 m	molecular transducer activity	octopamine receptor beta-2R isoform X2
Bombus kashmirensis from 5,000 m vs cospecies from 4,500 m	molecular transducer activity	uncharacterized protein LOC100740858 isoform X2
Bombus kashmirensis from 5,000 m vs cospecies from 4,500 m	molecular transducer activity	retinoic acid receptor RXR-alpha-B isoform X3
Bombus kashmirensis from 5,000 m vs cospecies from 4,500 m	molecular transducer activity	odorant receptor 13a-like
Bombus kashmirensis from 5,000 m vs cospecies from 4,500 m	molecular transducer activity	odorant receptor 65a-like
Bombus kashmirensis from 5,000 m vs cospecies from 4,500 m	molecular transducer activity	trace amine-associated receptor 9 isoform X1
Bombus kashmirensis from 5,000 m vs cospecies from 4,500 m	molecular transducer activity	octopamine receptor beta-3R
Bombus kashmirensis from 5,000 m vs cospecies from 4,500 m	molecular transducer activity	gastrula zinc finger protein XlCGF57.1-like isoform X1
Bombus kashmirensis from 5,000 m vs cospecies from 4,500 m	molecular transducer activity	Octopamine receptor beta-3R
Bombus kashmirensis from 5,000 m vs cospecies from 4,500 m	molecular transducer activity	G-protein coupled receptor Mth2-like
Bombus kashmirensis from 5,000 m vs cospecies from 4,500 m	molecular transducer activity	octopamine receptor beta-3R-like isoform X1
Bombus kashmirensis from 5,000 m vs cospecies from 4,500 m	molecular transducer activity	glutamate receptor ionotropic, kainate 2 isoform X2
Bombus kashmirensis from 5,000 m vs cospecies from 4,500 m	molecular transducer activity	cardioacceleratory peptide receptor isoform X1
Bombus kashmirensis from 5,000 m vs cospecies from 4,500 m	molecular transducer activity	protein smoothened isoform X1
Bombus kashmirensis from 5,000 m vs cospecies from 4,500 m	molecular transducer activity	fibroblast growth factor receptor homolog 1 isoform X3
Bombus kashmirensis from 5,000 m vs cospecies from 4,500 m	molecular transducer activity	odorant receptor 9a-like
Bombus kashmirensis from 5,000 m vs cospecies from 4,500 m	molecular transducer activity	ionotropic receptor 25a isoform X2
Bombus kashmirensis from 5,000 m vs cospecies from 4,500 m	molecular transducer activity	activin receptor type-1 isoform X1
Bombus kashmirensis from 5,000 m vs cospecies from 4,500 m	molecular transducer activity	uncharacterized protein LOC117158212
Bombus kashmirensis from 5,000 m vs cospecies from 4,500 m	molecular transducer activity	latrophilin Cirl isoform X4
Bombus kashmirensis from 5,000 m vs cospecies from 4,500 m	molecular transducer activity	odorant receptor 94b-like
Bombus kashmirensis from 5,000 m vs cospecies from 4,500 m	molecular transducer activity	insulin-like peptide receptor
Bombus kashmirensis from 5,000 m vs cospecies from 4,500 m	molecular transducer activity	ionotropic receptor 25a-like
Bombus kashmirensis from 5,000 m vs cospecies from 4,500 m	molecular transducer activity	odorant receptor 9a-like
Bombus kashmirensis from 5,000 m vs cospecies from 4,500 m	molecular transducer activity	protein patched-like isoform X2
Bombus kashmirensis from 5,000 m vs cospecies from 4,500 m	molecular transducer activity	octopamine receptor Oamb
Bombus kashmirensis from 5,000 m vs cospecies from 4,500 m	molecular transducer activity	ionotropic receptor 25a
Bombus kashmirensis from 5,000 m vs cospecies from 4,500 m	molecular transducer activity	uncharacterized protein LOC111362703
Bombus kashmirensis from 5,000 m vs cospecies from 4,500 m	molecular transducer activity	uncharacterized protein LOC100649440
Bombus kashmirensis from 5,000 m vs cospecies from 4,500 m	molecular transducer activity	odorant receptor 13a-like
Bombus kashmirensis from 5,000 m vs cospecies from 4,500 m	molecular transducer activity	metabotropic glutamate receptor 6-like
Bombus kashmirensis from 5,000 m vs cospecies from 4,500 m	molecular transducer activity	opsin, ultraviolet-sensitive
Bombus kashmirensis from 5,000 m vs cospecies from 4,500 m	molecular transducer activity	tyrosine-protein kinase Fer isoform X3
Bombus kashmirensis from 5,000 m vs cospecies from 4,500 m	molecular transducer activity	gamma-aminobutyric acid type B receptor subunit 2 isoform X1
Bombus kashmirensis from 5,000 m vs cospecies from 4,500 m	molecular transducer activity	secretin receptor
Bombus kashmirensis from 5,000 m vs cospecies from 4,500 m	molecular transducer activity	metabotropic glutamate receptor
Bombus kashmirensis from 5,000 m vs cospecies from 4,500 m	molecular transducer activity	hypothetical protein WN48_08244
Bombus kashmirensis from 5,000 m vs cospecies from 4,500 m	molecular transducer activity	plexin-B
Bombus kashmirensis from 5,000 m vs cospecies from 4,500 m	molecular transducer activity	odorant receptor Or2-like
Bombus kashmirensis from 5,000 m vs cospecies from 4,500 m	molecular transducer activity	uncharacterized protein LOC110119609
Bombus kashmirensis from 5,000 m vs cospecies from 4,500 m	molecular transducer activity	serine/threonine-protein kinase minibrain isoform X1
Bombus kashmirensis from 5,000 m vs cospecies from 4,500 m	molecular transducer activity	tyrosine-protein kinase transmembrane receptor Ror isoform X2
Bombus kashmirensis from 5,000 m vs cospecies from 4,500 m	molecular transducer activity	odorant receptor 22c-like
Bombus kashmirensis from 5,000 m vs cospecies from 4,500 m	molecular transducer activity	G-protein coupled receptor moody isoform X2
Bombus kashmirensis from 5,000 m vs cospecies from 4,500 m	molecular transducer activity	odorant receptor 22c-like
Bombus kashmirensis from 5,000 m vs cospecies from 4,500 m	molecular transducer activity	hepatocyte nuclear factor 4-gamma isoform X4
Bombus kashmirensis from 5,000 m vs cospecies from 4,500 m	molecular transducer activity	gamma-aminobutyric acid receptor subunit beta isoform X4
Bombus kashmirensis from 5,000 m vs cospecies from 4,500 m	molecular transducer activity	odorant receptor 67c-like
Bombus kashmirensis from 5,000 m vs cospecies from 4,500 m	molecular transducer activity	bone morphogenetic protein receptor type-1B isoform X1
Bombus kashmirensis from 5,000 m vs cospecies from 4,500 m	molecular transducer activity	uncharacterized protein LOC116185945
Bombus kashmirensis from 5,000 m vs cospecies from 4,500 m	molecular transducer activity	tyrosine-protein kinase Src42A isoform X3
Bombus kashmirensis from 5,000 m vs cospecies from 4,500 m	molecular transducer activity	parathyroid hormone/parathyroid hormone-related peptide receptor-like isoform X3
Bombus kashmirensis from 5,000 m vs cospecies from 4,500 m	molecular transducer activity	adenosine receptor A2b
Bombus kashmirensis from 5,000 m vs cospecies from 4,500 m	molecular transducer activity	sex peptide receptor
Bombus kashmirensis from 5,000 m vs cospecies from 4,500 m	molecular transducer activity	adhesion G protein-coupled receptor A3 isoform X2
Bombus kashmirensis from 5,000 m vs cospecies from 4,500 m	molecular transducer activity	vascular endothelial growth factor receptor 1 isoform X3
Bombus kashmirensis from 5,000 m vs cospecies from 4,500 m	molecular transducer activity	FMRFamide receptor
Bombus kashmirensis from 5,000 m vs cospecies from 4,500 m	molecular transducer activity	glutamate receptor ionotropic, kainate 2-like
Bombus kashmirensis from 5,000 m vs cospecies from 4,500 m	molecular transducer activity	dual serine/threonine and tyrosine protein kinase isoform X1
Bombus kashmirensis from 5,000 m vs cospecies from 4,500 m	molecular transducer activity	glutamate-gated chloride channel isoform X6
Bombus kashmirensis from 5,000 m vs cospecies from 4,500 m	molecular transducer activity	lutropin-choriogonadotropic hormone receptor isoform X3
Bombus kashmirensis from 5,000 m vs cospecies from 4,500 m	molecular transducer activity	gamma-aminobutyric acid receptor alpha-like, partial
Bombus kashmirensis from 5,000 m vs cospecies from 4,500 m	molecular transducer activity	odorant receptor Or2-like
Bombus kashmirensis from 5,000 m vs cospecies from 4,500 m	molecular transducer activity	uncharacterized protein LOC100646940
Bombus kashmirensis from 5,000 m vs cospecies from 4,500 m	molecular transducer activity	unnamed protein product
Bombus kashmirensis from 5,000 m vs cospecies from 4,500 m	molecular transducer activity	gamma-aminobutyric acid receptor alpha-like
Bombus kashmirensis from 5,000 m vs cospecies from 4,500 m	molecular transducer activity	neuronal acetylcholine receptor subunit alpha-5-like, partial
Bombus kashmirensis from 5,000 m vs cospecies from 4,500 m	molecular transducer activity	PREDICTED: paired box protein Pax-6-like
Bombus kashmirensis from 5,000 m vs cospecies from 4,500 m	molecular transducer activity	odorant receptor 46a
Bombus kashmirensis from 5,000 m vs cospecies from 4,500 m	molecular transducer activity	adhesion G protein-coupled receptor L3-like isoform X3
[truncated: 3,185 more rows]
